# Supplementary material for: N′-(2-Hy­droxy-3-meth­oxy­benzyl­idene)pyrazine-2-carbohydrazide monohydrate
Source: IUCrdata. 2020 Jan 10;5(Pt 1):x191731. doi: 10.1107/S2414314619017310 (PMC9462138; doi:10.1107/S2414314619017310)
Supplement: Supplementary file 1 [file x-05-x191731-sup1.cif]

##############################################################################
#                                                                            #
# This CIF contains the data for a data article accepted for                 #
# publication in IUCrData. It conforms to the requirements of                #
# Notes for Authors for IUCrData, and has been                               #
# peer reviewed under the auspices of IUCrData.                              #
#                                                                            #
# Full details of the Crystallographic Information File format               #
# are given in the paper "The Crystallographic Information File (CIF):       #
# a New Standard Archive File for Crystallography" by S. R. Hall, F. H.      #
# Allen and I. D. Brown [Acta Cryst. (1991), A47, 655-685].                  #
#                                                                            #
# The current version of the core CIF dictionary is obtainable from          #
# ftp://ftp.iucr.org/pub/cif_core.dic.                                       #
#                                                                            #
# Software is freely available for graphical display of the structure(s)     #
# in this CIF. For information consult the CIF software page                 #
# http://www.iucr.org/resources/cif/software.                                #
#                                                                            #
# This file may be used for bona fide research purposes within the           #
# scientific community so long as proper attribution is given to the data    # 
# article from which it was obtained.                                        #
#                                                                            #
##############################################################################
data_I
_database_code_depnum_ccdc_archive 'CCDC 1973543'
_audit_creation_method
;
Olex2 1.3-alpha
(compiled 2019.04.25 svn.r3594 for OlexSys, GUI svn.r5751)
;
_journal_date_recd_electronic     2019-12-27
_journal_date_accepted     2019-12-28
_journal_name_full     'IUCrData'
_journal_year     2020
_journal_volume     5
_journal_issue      1
_journal_page_first     0
_journal_page_last     0
_journal_paper_category     HO
_journal_paper_doi     10.1107/S2414314619017310
_journal_coeditor_code     HB4335
_publ_contact_author_name     'Zhaodong Wang'
_publ_contact_author_address
;
Chongqing Key Laboratory of Environmental
Materials & Remediation Technologies,
Chongqing University of Arts and Sciences,
Yongchuan,
Chongqing, 402160,
People's Republic of China
;
_publ_contact_author_email     495481927@qq.com
_publ_contact_author_fax     ?
_publ_contact_author_phone     ?
_publ_section_title
;
<i>N</i>'-(2-Hydroxy-3-methoxybenzylidene)pyrazine-2-carbohydrazide monohydrate
;
loop_
    _publ_author_name
    _publ_author_footnote
    _publ_author_address
    'Wang, Zhaodong' .
;
Chongqing Key Laboratory of Environmental
Materials & Remediation Technologies,
Chongqing University of Arts and Sciences,
Yongchuan,
Chongqing, 402160,
People's Republic of China
;
_publ_section_synopsis
;
In the title hydrated Schiff base,  the dihedral angle between the aromatic
rings is 5.06(11)\% and an intramolecular O---H...N hydrogen bond closes an
S(6) ring. In the crystal, O~w~---H...O and O~w~---H...N (w = water) hydrogen
bonds link the components into centrosymmetric tetramers (two Schiff bases and
two water molecules). Longer N---H...O hydrogen bonds link the tetramers into
[010] chains.
;
_chemical_name_systematic
;
<i>N</i>'-(2-Hydroxy-3-methoxybenzylidene)pyrazine-2-carbohydrazide
monohydrate
;
_chemical_name_common     ?
_chemical_formula_moiety     'C13 H12 N4 O3, H2 O'
_chemical_formula_sum     'C13 H14 N4 O4'
_chemical_formula_iupac     'C13 H12 N4 O3, H2 O'
_chemical_formula_weight     290.28
_chemical_melting_point     ?
_space_group_crystal_system     monoclinic
_space_group_name_H-M_alt     'P 21/c'
_space_group_name_Hall     '-P 2ybc'
loop_
    _space_group_symop_operation_xyz
    'x, y, z'
    '-x, y+1/2, -z+1/2'
    '-x, -y, -z'
    'x, -y-1/2, z-1/2'
_cell_length_a     7.018(3)
_cell_length_b     9.041(4)
_cell_length_c     20.828(8)
_cell_angle_alpha     90
_cell_angle_beta     91.481(7)
_cell_angle_gamma     90
_cell_volume     1321.1(9)
_cell_formula_units_Z     4
_cell_measurement_reflns_used     1318
_cell_measurement_theta_min     2.456
_cell_measurement_theta_max     24.414
_cell_measurement_temperature     188.77
_exptl_crystal_description     block
_exptl_crystal_colour     colourless
_exptl_crystal_size_max     0.25
_exptl_crystal_size_mid     0.15
_exptl_crystal_size_min     0.12
_exptl_crystal_density_diffrn     1.459
_exptl_crystal_density_meas     ?
_exptl_crystal_density_method     ?
_exptl_crystal_F_000     608
_exptl_absorpt_coefficient_mu     0.111
_exptl_absorpt_correction_type     multi-scan
_exptl_absorpt_process_details
;
(SADABS; Bruker, 2014)
;
_exptl_absorpt_correction_T_min     0.6263
_exptl_absorpt_correction_T_max     0.7456
_diffrn_ambient_temperature     188.77
_diffrn_source     ?
_diffrn_radiation_type     MoK\a
_diffrn_radiation_wavelength     0.71073
_diffrn_measurement_device_type     'Bruker D8 Venture'
_diffrn_measurement_method     Multi-scan
_diffrn_detector_area_resol_mean     ?
_diffrn_reflns_number     7707
_diffrn_reflns_av_R_equivalents     0.0525
_diffrn_reflns_av_unetI/netI     0.0692
_diffrn_reflns_theta_min     2.456
_diffrn_reflns_theta_max     27.673
_diffrn_reflns_theta_full     25.242
_diffrn_measured_fraction_theta_max     0.974
_diffrn_measured_fraction_theta_full     0.996
_diffrn_reflns_limit_h_min     -9
_diffrn_reflns_limit_h_max     8
_diffrn_reflns_limit_k_min     -11
_diffrn_reflns_limit_k_max     11
_diffrn_reflns_limit_l_min     -18
_diffrn_reflns_limit_l_max     27
_refine_special_details     ?
_reflns_number_total     2996
_reflns_number_gt     1745
_reflns_threshold_expression     'I > 2\s(I)'
_refine_ls_structure_factor_coef     Fsqd
_refine_ls_matrix_type     full
_refine_ls_R_factor_all     0.1175
_refine_ls_R_factor_gt     0.0628
_refine_ls_wR_factor_gt     0.1376
_refine_ls_wR_factor_ref     0.1613
_refine_ls_goodness_of_fit_ref     1.000
_refine_ls_restrained_S_all     1.000
_refine_ls_number_reflns     2996
_refine_ls_number_parameters     195
_refine_ls_number_restraints     0
_refine_ls_hydrogen_treatment     constr
_refine_ls_weighting_scheme     calc
_refine_ls_weighting_details
                      'w=1/[\s^2^(Fo^2^)+(0.0760P)^2^] where P=(Fo^2^+2Fc^2^)/3'
_atom_sites_solution_hydrogens     mixed
_atom_sites_solution_primary     dual
_atom_sites_solution_secondary     ?
_refine_ls_shift/su_max     0.000
_refine_ls_shift/su_mean     0.000
_refine_diff_density_max     0.314
_refine_diff_density_min     -0.278
_refine_ls_extinction_method     none
_refine_ls_extinction_coef     .
loop_
    _atom_type_symbol
    _atom_type_description
    _atom_type_scat_dispersion_real
    _atom_type_scat_dispersion_imag
    _atom_type_scat_source
    'C' 'C' 0.0033 0.0016
                         'International Tables Vol C Tables 4.2.6.8 and 6.1.1.4'
    'H' 'H' 0.0000 0.0000
                         'International Tables Vol C Tables 4.2.6.8 and 6.1.1.4'
    'N' 'N' 0.0061 0.0033
                         'International Tables Vol C Tables 4.2.6.8 and 6.1.1.4'
    'O' 'O' 0.0106 0.0060
                         'International Tables Vol C Tables 4.2.6.8 and 6.1.1.4'
_computing_data_collection
;
APEX2 (Bruker, 2014)
;
_computing_cell_refinement
;
SAINT (Bruker, 2014)
;
_computing_data_reduction
;
SAINT (Bruker, 2014)
;
_computing_structure_solution
;
SHELXT (Sheldrick, 2015a)
;
_computing_structure_refinement
;
SHELXL (Sheldrick, 2015b)
;
_computing_molecular_graphics
;
<i>OLEX2</i> (Dolomanov <i>et al.</i>,  2009)
;
_computing_publication_material
;
<i>OLEX2</i> (Dolomanov <i>et al.</i>,  2009)
;
loop_
    _atom_site_type_symbol
    _atom_site_label
    _atom_site_fract_x
    _atom_site_fract_y
    _atom_site_fract_z
    _atom_site_U_iso_or_equiv
    _atom_site_adp_type
    _atom_site_calc_flag
    _atom_site_occupancy
    _atom_site_disorder_assembly
    _atom_site_disorder_group
    O O1 0.8752(3) 0.71932(19) 0.73561(7) 0.0466(5) Uani d 1 . .
    O O2 0.8069(3) 0.55020(18) 0.63673(8) 0.0485(5) Uani d 1 . .
    H H2 0.784669 0.504827 0.602149 0.073 Uiso calc 1 . .
    O O3 0.6841(3) 0.2318(2) 0.50428(8) 0.0551(6) Uani d 1 . .
    N N1 0.7156(3) 0.4515(2) 0.45331(9) 0.0390(5) Uani d 1 . .
    H H1 0.713885 0.499088 0.416450 0.047 Uiso calc 1 . .
    N N2 0.7502(3) 0.5261(2) 0.51003(9) 0.0380(5) Uani d 1 . .
    N N3 0.6642(3) 0.3166(2) 0.33806(9) 0.0366(5) Uani d 1 . .
    N N4 0.5903(3) 0.0122(2) 0.33186(10) 0.0411(5) Uani d 1 . .
    C C1 0.6523(3) 0.2336(3) 0.39063(10) 0.0324(6) Uani d 1 . .
    C C2 0.8247(3) 0.7542(3) 0.56268(10) 0.0329(6) Uani d 1 . .
    C C3 0.8709(3) 0.7883(3) 0.67721(11) 0.0325(6) Uani d 1 . .
    C C4 0.8336(3) 0.6947(3) 0.62434(11) 0.0336(6) Uani d 1 . .
    C C5 0.6843(3) 0.3044(3) 0.45503(11) 0.0370(6) Uani d 1 . .
    C C6 0.6124(3) 0.0832(3) 0.38743(11) 0.0378(6) Uani d 1 . .
    H H6 0.600418 0.029255 0.426269 0.045 Uiso calc 1 . .
    C C7 0.7873(3) 0.6640(3) 0.50590(11) 0.0368(6) Uani d 1 . .
    H H7 0.790496 0.708891 0.464695 0.044 Uiso calc 1 . .
    C C8 0.8975(3) 0.9374(3) 0.66768(12) 0.0388(6) Uani d 1 . .
    H H8 0.924031 1.000252 0.703370 0.047 Uiso calc 1 . .
    C C9 0.6062(4) 0.0945(3) 0.27911(12) 0.0400(6) Uani d 1 . .
    H H9 0.594317 0.048417 0.238199 0.048 Uiso calc 1 . .
    C C10 0.8859(4) 0.9966(3) 0.60621(13) 0.0431(7) Uani d 1 . .
    H H10 0.902978 1.099855 0.600130 0.052 Uiso calc 1 . .
    C C11 0.8502(3) 0.9074(3) 0.55447(12) 0.0395(6) Uani d 1 . .
    H H11 0.842440 0.948922 0.512593 0.047 Uiso calc 1 . .
    C C12 0.6397(3) 0.2452(3) 0.28243(11) 0.0387(6) Uani d 1 . .
    H H12 0.645434 0.299940 0.243586 0.046 Uiso calc 1 . .
    C C13 0.8953(4) 0.8115(3) 0.79116(11) 0.0505(7) Uani d 1 . .
    H H13A 1.018576 0.862348 0.790623 0.076 Uiso calc 1 . .
    H H13B 0.888839 0.750474 0.829937 0.076 Uiso calc 1 . .
    H H13C 0.792400 0.884721 0.790985 0.076 Uiso calc 1 . .
    O O4 0.4937(3) 0.2931(2) 0.62032(9) 0.0573(6) Uani d 1 . .
    H H4A 0.567749 0.271798 0.588742 0.086 Uiso d 1 . .
    H H4B 0.487099 0.211456 0.642269 0.086 Uiso d 1 . .
loop_
    _atom_site_aniso_label
    _atom_site_aniso_U_11
    _atom_site_aniso_U_22
    _atom_site_aniso_U_33
    _atom_site_aniso_U_12
    _atom_site_aniso_U_13
    _atom_site_aniso_U_23
    O1 0.0713(13) 0.0426(11) 0.0256(9) -0.0046(9) -0.0038(8) -0.0012(8)
    O2 0.0798(14) 0.0288(10) 0.0360(10) -0.0038(9) -0.0165(9) 0.0014(8)
    O3 0.0919(15) 0.0470(12) 0.0263(10) 0.0178(10) -0.0010(9) 0.0063(8)
    N1 0.0536(14) 0.0429(13) 0.0202(10) 0.0006(10) -0.0043(9) -0.0019(9)
    N2 0.0425(12) 0.0447(14) 0.0265(11) 0.0051(10) -0.0051(9) -0.0052(9)
    N3 0.0413(12) 0.0401(12) 0.0283(11) 0.0018(9) -0.0009(9) 0.0017(9)
    N4 0.0436(13) 0.0414(13) 0.0383(13) 0.0000(10) -0.0011(10) -0.0032(10)
    C1 0.0333(13) 0.0379(14) 0.0259(12) 0.0062(10) -0.0013(9) 0.0001(11)
    C2 0.0319(13) 0.0409(15) 0.0258(12) 0.0006(11) -0.0034(10) 0.0012(11)
    C3 0.0318(13) 0.0385(15) 0.0270(12) 0.0007(10) -0.0024(10) 0.0033(10)
    C4 0.0363(14) 0.0288(14) 0.0353(14) 0.0023(10) -0.0039(10) 0.0025(10)
    C5 0.0418(15) 0.0433(16) 0.0258(13) 0.0101(11) 0.0002(11) 0.0014(11)
    C6 0.0452(15) 0.0388(15) 0.0294(13) 0.0062(11) 0.0013(11) 0.0063(11)
    C7 0.0371(14) 0.0472(17) 0.0257(13) 0.0019(11) -0.0039(10) 0.0036(11)
    C8 0.0439(15) 0.0346(15) 0.0376(14) -0.0042(11) -0.0034(11) -0.0059(11)
    C9 0.0428(14) 0.0477(17) 0.0294(13) -0.0024(12) -0.0011(11) -0.0078(12)
    C10 0.0449(15) 0.0361(15) 0.0482(16) -0.0040(12) -0.0038(12) 0.0050(12)
    C11 0.0418(14) 0.0422(16) 0.0341(14) -0.0046(12) -0.0044(11) 0.0115(11)
    C12 0.0462(15) 0.0438(16) 0.0258(13) -0.0019(12) -0.0037(11) 0.0014(11)
    C13 0.0620(19) 0.0581(19) 0.0314(14) 0.0005(14) -0.0002(13) -0.0079(13)
    O4 0.0784(15) 0.0496(12) 0.0441(12) 0.0017(10) 0.0057(10) 0.0024(9)
_geom_special_details
;
 All esds (except the esd in the dihedral angle between two l.s. planes)
 are estimated using the full covariance matrix.  The cell esds are taken
 into account individually in the estimation of esds in distances, angles
 and torsion angles; correlations between esds in cell parameters are only
 used when they are defined by crystal symmetry.  An approximate (isotropic)
 treatment of cell esds is used for estimating esds involving l.s. planes.
;
loop_
    _geom_bond_atom_site_label_1
    _geom_bond_atom_site_label_2
    _geom_bond_site_symmetry_2
    _geom_bond_distance
    _geom_bond_publ_flag
    O1 C3 . 1.367(3) ?
    O1 C13 . 1.430(3) ?
    O2 H2 . 0.8400 ?
    O2 C4 . 1.346(3) ?
    O3 C5 . 1.218(3) ?
    N1 H1 . 0.8800 ?
    N1 N2 . 1.376(3) ?
    N1 C5 . 1.348(3) ?
    N2 C7 . 1.278(3) ?
    N3 C1 . 1.332(3) ?
    N3 C12 . 1.333(3) ?
    N4 C6 . 1.329(3) ?
    N4 C9 . 1.334(3) ?
    C1 C5 . 1.498(3) ?
    C1 C6 . 1.390(3) ?
    C2 C4 . 1.393(3) ?
    C2 C7 . 1.455(3) ?
    C2 C11 . 1.407(3) ?
    C3 C4 . 1.408(3) ?
    C3 C8 . 1.376(3) ?
    C6 H6 . 0.9500 ?
    C7 H7 . 0.9500 ?
    C8 H8 . 0.9500 ?
    C8 C10 . 1.388(4) ?
    C9 H9 . 0.9500 ?
    C9 C12 . 1.385(4) ?
    C10 H10 . 0.9500 ?
    C10 C11 . 1.364(4) ?
    C11 H11 . 0.9500 ?
    C12 H12 . 0.9500 ?
    C13 H13A . 0.9800 ?
    C13 H13B . 0.9800 ?
    C13 H13C . 0.9800 ?
    O4 H4A . 0.8702 ?
    O4 H4B . 0.8697 ?
loop_
    _geom_angle_atom_site_label_1
    _geom_angle_atom_site_label_2
    _geom_angle_atom_site_label_3
    _geom_angle_site_symmetry_1
    _geom_angle_site_symmetry_3
    _geom_angle
    _geom_angle_publ_flag
    C3 O1 C13 . . 117.0(2) ?
    C4 O2 H2 . . 109.5 ?
    N2 N1 H1 . . 120.5 ?
    C5 N1 H1 . . 120.5 ?
    C5 N1 N2 . . 119.1(2) ?
    C7 N2 N1 . . 116.9(2) ?
    C1 N3 C12 . . 115.6(2) ?
    C6 N4 C9 . . 116.0(2) ?
    N3 C1 C5 . . 119.0(2) ?
    N3 C1 C6 . . 121.9(2) ?
    C6 C1 C5 . . 119.1(2) ?
    C4 C2 C7 . . 122.4(2) ?
    C4 C2 C11 . . 119.3(2) ?
    C11 C2 C7 . . 118.3(2) ?
    O1 C3 C4 . . 114.9(2) ?
    O1 C3 C8 . . 125.2(2) ?
    C8 C3 C4 . . 120.0(2) ?
    O2 C4 C2 . . 123.3(2) ?
    O2 C4 C3 . . 117.2(2) ?
    C2 C4 C3 . . 119.4(2) ?
    O3 C5 N1 . . 123.9(2) ?
    O3 C5 C1 . . 121.4(2) ?
    N1 C5 C1 . . 114.7(2) ?
    N4 C6 C1 . . 122.2(2) ?
    N4 C6 H6 . . 118.9 ?
    C1 C6 H6 . . 118.9 ?
    N2 C7 C2 . . 121.7(2) ?
    N2 C7 H7 . . 119.1 ?
    C2 C7 H7 . . 119.1 ?
    C3 C8 H8 . . 119.8 ?
    C3 C8 C10 . . 120.4(2) ?
    C10 C8 H8 . . 119.8 ?
    N4 C9 H9 . . 119.2 ?
    N4 C9 C12 . . 121.7(2) ?
    C12 C9 H9 . . 119.2 ?
    C8 C10 H10 . . 119.8 ?
    C11 C10 C8 . . 120.4(2) ?
    C11 C10 H10 . . 119.8 ?
    C2 C11 H11 . . 119.8 ?
    C10 C11 C2 . . 120.5(2) ?
    C10 C11 H11 . . 119.8 ?
    N3 C12 C9 . . 122.5(2) ?
    N3 C12 H12 . . 118.7 ?
    C9 C12 H12 . . 118.7 ?
    O1 C13 H13A . . 109.5 ?
    O1 C13 H13B . . 109.5 ?
    O1 C13 H13C . . 109.5 ?
    H13A C13 H13B . . 109.5 ?
    H13A C13 H13C . . 109.5 ?
    H13B C13 H13C . . 109.5 ?
    H4A O4 H4B . . 104.5 ?
loop_
    _geom_torsion_atom_site_label_1
    _geom_torsion_atom_site_label_2
    _geom_torsion_atom_site_label_3
    _geom_torsion_atom_site_label_4
    _geom_torsion_site_symmetry_1
    _geom_torsion_site_symmetry_2
    _geom_torsion_site_symmetry_3
    _geom_torsion_site_symmetry_4
    _geom_torsion
    _geom_torsion_publ_flag
    O1 C3 C4 O2 . . . . -0.1(3) ?
    O1 C3 C4 C2 . . . . 179.5(2) ?
    O1 C3 C8 C10 . . . . -178.5(2) ?
    N1 N2 C7 C2 . . . . 179.5(2) ?
    N2 N1 C5 O3 . . . . 0.2(4) ?
    N2 N1 C5 C1 . . . . -178.74(19) ?
    N3 C1 C5 O3 . . . . -176.4(2) ?
    N3 C1 C5 N1 . . . . 2.6(3) ?
    N3 C1 C6 N4 . . . . 2.4(4) ?
    N4 C9 C12 N3 . . . . 2.2(4) ?
    C1 N3 C12 C9 . . . . -0.7(3) ?
    C3 C8 C10 C11 . . . . -0.8(4) ?
    C4 C2 C7 N2 . . . . 3.9(4) ?
    C4 C2 C11 C10 . . . . 0.9(4) ?
    C4 C3 C8 C10 . . . . 0.7(4) ?
    C5 N1 N2 C7 . . . . 177.0(2) ?
    C5 C1 C6 N4 . . . . -177.1(2) ?
    C6 N4 C9 C12 . . . . -1.3(4) ?
    C6 C1 C5 O3 . . . . 3.2(4) ?
    C6 C1 C5 N1 . . . . -177.8(2) ?
    C7 C2 C4 O2 . . . . -0.6(4) ?
    C7 C2 C4 C3 . . . . 179.8(2) ?
    C7 C2 C11 C10 . . . . -179.9(2) ?
    C8 C3 C4 O2 . . . . -179.3(2) ?
    C8 C3 C4 C2 . . . . 0.2(3) ?
    C8 C10 C11 C2 . . . . 0.0(4) ?
    C9 N4 C6 C1 . . . . -0.9(4) ?
    C11 C2 C4 O2 . . . . 178.5(2) ?
    C11 C2 C4 C3 . . . . -1.0(3) ?
    C11 C2 C7 N2 . . . . -175.3(2) ?
    C12 N3 C1 C5 . . . . 178.1(2) ?
    C12 N3 C1 C6 . . . . -1.5(3) ?
    C13 O1 C3 C4 . . . . -174.5(2) ?
    C13 O1 C3 C8 . . . . 4.7(3) ?
loop_
    _geom_hbond_atom_site_label_D
    _geom_hbond_atom_site_label_H
    _geom_hbond_atom_site_label_A
    _geom_hbond_site_symmetry_A
    _geom_hbond_distance_DH
    _geom_hbond_distance_HA
    _geom_hbond_distance_DA
    _geom_hbond_angle_DHA
    N1 H1 N3 . 0.88 2.34 2.708(3) 105
    N1 H1 O4 3_666 0.88 2.49 3.119(3) 129
    O2 H2 N2 . 0.84 1.94 2.668(3) 145
    O4 H4A O3 1_555 0.87 1.99 2.846(3) 167
    O4 H4B N4 3_656 0.87 2.17 2.998(3) 160
    C13 H13A O2 2_756 0.98 2.56 3.335(4) 135
_shelx_space_group_comment
;
The symmetry employed for this shelxl refinement is uniquely defined
by the following loop, which should always be used as a source of
symmetry information in preference to the above space-group names.
They are only intended as comments.
;
_shelx_estimated_absorpt_T_min     ?
_shelx_estimated_absorpt_T_max     ?
_shelx_hkl_file
;
   1   0   0   17.64    0.96
   2   0   0 1233.28   38.01
   3   0   0  103.58    4.25
   4   0   0  604.02   19.82
  -5   0   0   13.89    1.59
   5   0   0   12.27    1.92
  -6   0   0   20.07    2.19
  -6   0   0   22.41    2.07
   6   0   0   22.25    2.72
  -7   0   0    0.36    0.99
  -8   0   0    4.05    1.49
   0   1   0   -0.59    0.22
  -1  -1   0   15.93    0.85
  -1   1   0   14.18    0.93
   1   1   0   15.67    0.89
  -2  -1   0 5582.73  170.70
  -2  -1   0 5933.31  171.20
   2  -1   0 5286.79  173.41
   2   1   0 5571.92  171.80
  -3  -1   0    7.86    1.00
   3  -1   0   10.94    1.44
  -3  -1   0   10.93    1.02
   3   1   0    9.15    1.20
   4  -1   0  546.78   17.57
  -4  -1   0  485.08   16.88
  -4  -1   0  583.90   16.67
   4   1   0  465.79   17.08
  -5  -1   0    7.22    1.25
  -5  -1   0    6.13    1.16
   5  -1   0    3.59    1.40
   5   1   0    5.74    1.35
  -6  -1   0   24.57    2.49
   6  -1   0   20.07    2.69
   6   1   0   21.48    2.56
  -7  -1   0    3.18    1.27
   7  -1   0    0.97    1.46
  -7   1   0    3.26    1.20
  -7   1   0    5.84    1.38
  -8  -1   0    4.39    1.54
  -9  -1   0   -0.20    1.19
   0  -2   0  678.23   20.22
   0  -2   0  649.28   20.31
   0   2   0  639.58   20.42
  -1  -2   0   34.27    1.53
  -1   2   0   31.64    1.70
   1   2   0   33.79    1.88
  -3  -2   0    3.61    0.82
  -3  -2   0    2.38    0.67
   3  -2   0    1.87    0.87
   3   2   0    1.14    0.72
  -3   2   0    1.04    0.76
   4  -2   0   88.14    4.15
  -4  -2   0   73.61    3.08
  -4  -2   0   67.75    3.42
   4   2   0   61.78    3.37
   5  -2   0   43.89    3.33
  -5  -2   0   42.33    2.44
  -5  -2   0   45.64    2.84
   5   2   0   43.61    2.90
  -6  -2   0  164.79    6.88
  -6   2   0  158.71    7.07
  -7  -2   0    7.38    1.67
  -7   2   0    9.31    1.84
  -8  -2   0    4.36    1.54
   0  -3   0    0.15    0.39
   0  -3   0    0.03    0.36
   0   3   0   -0.01    0.62
  -1  -3   0   50.07    2.03
  -1  -3   0   49.50    2.18
   1   3   0   52.73    2.72
  -1   3   0   45.06    2.39
  -2  -3   0   77.19    3.16
  -2  -3   0   76.67    2.77
   2   3   0   72.58    3.34
  -2   3   0   73.10    3.44
  -3  -3   0   95.43    3.95
  -3  -3   0   96.46    3.47
   3   3   0   93.85    3.99
  -3   3   0   84.94    4.20
  -4  -3   0   74.96    3.23
  -4  -3   0   77.76    3.69
  -4   3   0   77.21    4.12
   4   3   0   74.92    3.72
  -5  -3   0    4.59    1.15
  -5   3   0    3.39    1.34
   5   3   0    4.11    1.27
  -6   3   0    3.10    1.38
  -7  -3   0    5.74    1.64
  -7   3   0    8.95    2.04
  -8  -3   0   13.29    2.29
  -8   3   0   19.82    2.83
   0  -4   0 1805.13   58.34
   0  -4   0 1922.49   58.18
   0   4   0 1987.51   58.73
  -1  -4   0   11.68    1.02
  -1  -4   0   12.10    1.19
   1   4   0   11.13    1.67
  -1   4   0   11.01    1.44
  -2  -4   0   64.85    3.11
  -2  -4   0   65.62    2.76
   2   4   0   71.87    3.62
  -2   4   0   85.44    3.77
  -3  -4   0   10.62    1.36
  -3  -4   0   12.70    1.09
  -4  -4   0   27.49    2.21
   4   4   0   29.63    2.38
  -5  -4   0   17.51    2.07
  -5   4   0   19.80    2.64
  -6  -4   0    5.12    1.38
  -6   4   0    5.84    1.77
  -7  -4   0    0.84    1.11
  -7   4   0    1.15    1.49
  -8  -4   0    0.24    1.24
  -8   4   0    2.90    1.63
   0  -5   0    0.20    0.62
   0  -5   0    0.60    0.54
   0   5   0    0.61    1.14
  -1  -5   0    0.68    0.62
  -1  -5   0    0.42    0.56
  -1   5   0    0.93    1.07
   1   5   0    0.50    1.35
  -2  -5   0  450.15   14.96
  -2  -5   0  452.92   14.56
  -2   5   0  467.29   15.64
   2   5   0  441.37   15.48
  -3  -5   0    1.02    0.81
  -3   5   0   -0.27    1.23
   3   5   0    1.41    1.30
  -4  -5   0   25.84    2.25
   4   5   0   25.88    2.40
  -5  -5   0   -0.54    0.75
  -5   5   0    1.11    1.30
  -6  -5   0    3.09    1.36
  -6   5   0    7.82    2.04
  -7  -5   0   -0.25    1.09
  -7   5   0   -0.42    1.54
  -8  -5   0    1.02    1.30
  -8   5   0   -0.28    1.60
   0  -6   0   44.09    2.67
   0  -6   0   49.55    2.62
   0   6   0   54.65    3.66
  -1  -6   0    3.16    0.94
  -1  -6   0    2.87    0.90
  -1   6   0    7.41    1.83
   1   6   0    2.93    2.01
  -2  -6   0   -0.72    0.69
  -2  -6   0    1.42    0.76
  -2   6   0    8.06    1.85
   2   6   0    2.35    1.92
  -3  -6   0    1.82    0.89
  -3   6   0    2.41    1.58
   3   6   0    2.60    1.62
  -4  -6   0   35.29    2.63
  -4   6   0   31.71    3.29
  -5  -6   0    1.34    1.09
  -5   6   0    3.68    2.04
  -6  -6   0    5.42    1.61
  -6   6   0    7.09    2.41
  -7  -6   0   -0.12    1.19
  -7   6   0   -1.95    1.62
   0  -7   0    0.62    0.85
   0   7   0   -1.40    2.07
  -1  -7   0   40.17    2.53
  -1  -7   0   34.98    2.40
   1   7   0   38.30    4.06
  -1   7   0   25.30    3.26
  -2  -7   0    3.01    1.04
  -2   7   0    4.48    1.91
   2   7   0    3.28    2.39
  -3  -7   0    2.26    1.04
   3   7   0    0.90    1.73
  -3   7   0    0.82    1.84
  -4  -7   0    1.44    1.11
  -4   7   0    1.71    1.80
  -5  -7   0   -0.07    1.08
  -5   7   0   -1.05    2.01
  -6  -7   0    9.34    1.95
  -6   7   0    9.91    3.04
  -7  -7   0    4.54    1.90
  -7   7   0    0.20    2.53
   0   8   0   24.17    3.60
  -1  -8   0    4.35    1.22
   1   8   0   -0.27    2.62
  -1   8   0    4.79    2.30
  -2  -8   0    1.32    0.96
   2   8   0    0.87    2.40
  -2   8   0    2.34    2.09
  -3  -8   0    5.07    1.40
  -3   8   0    4.76    2.42
  -4  -8   0    1.32    1.10
  -4   8   0    2.51    2.30
  -5  -8   0    1.68    1.36
  -5   8   0    3.24    2.50
  -6  -8   0   -0.39    1.19
  -6   8   0    1.56    2.47
   0   9   0   -2.22    2.85
  -1  -9   0   -0.28    0.94
   1   9   0   -3.32    2.82
  -1   9   0   -0.28    2.89
  -2  -9   0    8.96    1.78
  -2   9   0   13.34    3.23
  -3  -9   0    6.98    1.71
  -3   9   0    3.99    2.93
  -4  -9   0    0.21    1.10
  -4   9   0    2.65    2.69
  -5  -9   0    1.44    1.32
  -5   9   0   -2.07    2.73
   0  10   0   -2.65    3.46
  -1 -10   0    0.48    1.09
   1  10   0   -1.88    3.38
  -1  10   0   -0.35    3.07
  -2 -10   0    9.56    1.77
  -2  10   0    8.43    3.59
  -3 -10   0    0.53    1.22
  -3  10   0   -3.99    3.08
  -4 -10   0    9.69    2.05
  -4  10   0    1.88    5.19
   0  11   0   -3.94    3.54
  -1  11   0   -8.12    3.19
  -2 -11   0    1.79    1.42
  -2  11   0   -5.68    3.77
  -3 -11   0    1.08    1.33
  -8   0   1    0.26    1.02
  -7   0   1    0.24    0.93
  -6   0   1    1.11    1.00
   6   0  -1    3.24    1.45
  -6   0   1    0.73    0.87
   5   0  -1   -0.43    0.84
  -5   0   1    1.22    0.88
  -4   0   1    0.41    0.70
   4   0  -1    1.49    1.00
  -3   0   1    0.21    0.48
   3   0  -1    0.91    0.67
   1   0  -1   -7.77    0.50
   1   0   1   -1.11    0.29
   3   0   1   -0.42    0.49
   4   0   1    0.89    0.87
  -4   0  -1    0.79    0.61
  -5   0  -1   -0.03    0.67
   5   0   1    0.14    0.94
   6   0   1    2.56    1.29
  -6   0  -1    0.83    0.88
  -6   0  -1    0.12    0.76
  -7   0  -1    0.12    0.92
   7   0   1   -0.32    1.18
  -8   0  -1    0.90    1.10
  -9  -1   1   -0.72    1.12
  -8  -1   1   10.84    2.03
  -8   1   1   12.12    2.08
  -7  -1   1    2.50    1.16
  -7   1   1    1.83    1.17
  -7   1   1    3.28    1.16
  -6  -1   1   26.01    2.57
  -6  -1   1   25.84    2.27
   6  -1  -1   25.69    2.76
  -6   1   1   24.64    2.49
  -5  -1   1    3.45    1.09
   5  -1  -1    4.25    1.31
  -5  -1   1    2.84    0.96
   5   1  -1    5.00    1.27
  -4  -1   1  838.83   26.36
   4  -1  -1  840.15   26.78
  -4  -1   1  827.84   26.06
   4   1  -1  818.84   26.44
  -3  -1   1    0.50    0.53
   3  -1  -1    0.19    0.62
   3   1  -1    0.52    0.50
   2   1  -1   26.22    1.40
  -1  -1   1   54.96    2.03
   1   1  -1   53.60    1.93
  -1   1   1   53.72    2.12
   0   1   1   44.75    1.93
   0   1  -1   57.26    1.84
   1  -1   1    0.37    0.43
  -1  -1  -1    0.39    0.31
   1   1   1   -0.04    0.38
   2  -1   1 3839.44  117.34
   2   1   1 3878.16  117.13
  -3  -1  -1   18.22    1.10
  -3  -1  -1   17.56    1.30
   3  -1   1   17.92    1.71
   3   1   1   14.79    1.37
  -4  -1  -1   35.10    2.20
  -5  -1  -1    2.61    0.95
   5  -1   1    1.61    1.20
  -5  -1  -1    0.53    0.77
   5   1   1    0.79    0.96
  -6  -1  -1   42.52    3.04
   6  -1   1   62.55    4.03
   6   1   1   43.82    3.37
  -6   1  -1   48.55    2.91
  -7  -1  -1    3.29    1.27
   7  -1   1    5.14    1.78
  -7   1  -1    5.55    1.33
  -7   1  -1    4.65    1.26
  -8  -1  -1    1.91    1.30
  -9  -2   1   -0.13    1.16
  -8  -2   1    6.54    1.79
  -8   2   1    9.85    2.02
  -7  -2   1    1.90    1.21
  -7   2   1    3.85    1.34
  -7   2   1    2.95    1.24
  -6  -2   1   85.67    4.41
  -6   2   1   79.42    4.48
  -5  -2   1    3.70    1.10
  -5  -2   1    3.00    1.07
  -5   2   1    3.28    1.16
   5   2  -1    5.11    1.25
  -4  -2   1    6.45    1.11
  -4  -2   1    8.45    1.25
   4   2  -1    7.98    1.24
  -3  -2   1    0.15    0.60
  -3  -2   1    1.46    0.58
   3   2  -1    1.24    0.62
  -3   2   1   -0.77    0.63
  -2  -2   1  221.58    7.19
  -2  -2   1  205.81    6.89
  -2   2   1  211.10    7.37
   2   2  -1  204.10    7.03
  -1  -2   1   70.72    2.58
  -1  -2   1   72.80    2.69
   1   2  -1   70.53    2.85
  -1   2   1   67.38    2.87
   0  -2   1  142.51    4.79
   0  -2   1  140.84    4.95
   0  -2  -1  149.91    4.88
   0   2  -1  169.24    5.05
   0   2   1  137.22    5.14
   1  -2   1   -0.17    0.41
  -1  -2  -1    0.52    0.40
  -1   2  -1   -0.33    0.50
   1   2   1    0.24    0.76
   2  -2   1  145.20    5.57
  -2  -2  -1  145.42    5.13
   2   2   1  144.39    5.34
  -3  -2  -1    7.13    0.86
   3  -2   1    7.11    1.33
  -3  -2  -1    7.69    1.05
   3   2   1    7.65    1.17
  -4  -2  -1  169.32    6.37
  -4  -2  -1  164.74    5.80
   4  -2   1  169.81    6.97
   4   2   1  165.02    6.56
  -5  -2  -1    9.39    1.50
   5  -2   1   10.00    2.00
   5   2   1    7.24    1.57
   6  -2   1    5.58    1.85
  -6  -2  -1    2.88    1.22
   6   2   1    5.32    1.51
   7  -2   1   -0.19    1.33
  -7  -2  -1    0.68    1.03
  -8  -3   1    4.46    1.66
  -8   3   1    9.02    1.86
  -7  -3   1    0.97    1.16
  -7   3   1    1.61    1.22
  -6  -3   1    7.22    1.60
  -6   3   1    6.24    1.71
  -5  -3   1    1.65    0.92
  -5   3   1   -0.04    1.00
  -4  -3   1   25.65    1.94
  -4  -3   1   24.50    1.99
   4   3  -1   24.41    1.94
  -4   3   1   26.72    2.40
  -3  -3   1   16.17    1.45
  -3  -3   1   14.87    1.31
   3   3  -1   13.59    1.35
  -3   3   1   15.06    1.80
  -2  -3   1    1.50    0.62
  -2  -3   1    2.82    0.62
  -1  -3   1   26.17    1.38
  -1  -3   1   28.81    1.48
   1   3  -1   24.49    1.86
  -1   3   1   25.95    1.72
   0  -3   1  127.43    4.85
   0  -3   1  131.58    4.66
   0  -3  -1  145.78    4.78
   0   3   1  127.91    5.15
   0   3  -1  157.26    5.09
  -1  -3  -1   82.78    2.95
   1  -3   1   79.82    3.31
  -1  -3  -1   80.74    3.18
   1   3   1   89.86    3.82
  -1   3  -1   75.49    3.38
  -2  -3  -1  323.58   10.98
  -2  -3  -1  328.16   10.47
  -2   3  -1  352.04   11.48
   2   3   1  334.81   11.34
  -3  -3  -1   57.89    2.80
  -3  -3  -1   59.97    2.30
   3   3   1   56.60    3.00
  -4  -3  -1   11.83    1.56
   4   3   1   13.96    1.81
  -4   3  -1   15.58    1.94
  -5  -3  -1    0.38    0.85
  -5   3  -1   -0.62    0.93
   5   3   1   -0.64    0.87
  -6  -3  -1    1.66    1.12
  -6   3  -1    2.50    1.19
  -7  -3  -1    3.89    1.40
  -7   3  -1    3.90    1.45
  -8  -3  -1    0.29    1.19
  -8   3  -1    3.65    1.49
  -8  -4   1    0.82    1.33
  -8   4   1    2.25    1.68
  -7  -4   1    0.88    1.17
  -7   4   1    0.39    1.36
  -6  -4   1    3.31    1.22
  -6   4   1    3.01    1.47
  -5  -4   1    2.21    1.03
  -5   4   1    0.11    1.16
  -4  -4   1   64.00    3.46
   4   4  -1   68.00    3.53
  -4   4   1   77.02    4.13
  -3  -4   1   38.23    1.95
  -3  -4   1   42.88    2.39
   3   4  -1   34.56    2.35
  -3   4   1   29.95    2.52
  -2  -4   1   57.98    2.64
  -2  -4   1   62.93    2.96
   2   4  -1   76.51    3.42
  -1  -4   1    0.25    0.46
  -1  -4   1    0.55    0.53
  -1   4   1    1.14    0.87
   1   4  -1    1.23    1.08
   0  -4  -1   61.20    2.53
   0  -4   1   56.51    2.41
   0  -4   1   50.19    2.57
   0   4   1   53.08    3.14
   0   4  -1   64.96    2.91
  -1  -4  -1   19.70    1.39
   1  -4   1   22.08    1.57
  -1  -4  -1   21.65    1.30
   1   4   1   27.87    2.29
  -1   4  -1   20.13    1.72
  -2  -4  -1   80.05    3.61
  -2  -4  -1   80.96    3.17
  -2   4  -1   98.20    4.21
   2   4   1   89.30    4.23
  -3  -4  -1   38.65    2.35
  -3  -4  -1   39.80    1.76
   3   4   1   40.17    2.68
  -3   4  -1   36.27    2.69
  -4  -4  -1   56.10    3.26
   4   4   1   59.24    3.48
  -4   4  -1   71.44    3.96
  -5  -4  -1    4.36    1.26
  -5   4  -1    4.49    1.55
  -6  -4  -1    3.50    1.31
  -6   4  -1    0.33    1.15
  -7  -4  -1   -0.45    0.98
  -7   4  -1    1.48    1.44
  -8  -4  -1    1.47    1.36
  -8   4  -1    4.25    1.63
  -8  -5   1    0.05    1.25
  -8   5   1    0.50    1.89
  -7  -5   1    0.87    1.19
  -7   5   1    2.28    1.98
  -6  -5   1    1.11    1.15
  -6   5   1    1.63    1.56
  -5  -5   1    1.43    1.01
  -5   5   1   -0.06    1.32
  -4  -5   1   35.91    2.68
  -4   5   1   46.04    3.46
  -3  -5   1    3.76    0.86
  -3  -5   1    2.64    0.90
   3   5  -1    2.50    1.30
  -3   5   1    2.32    1.38
  -2  -5   1   78.42    3.56
  -2  -5   1   79.86    3.34
  -2   5   1   79.56    4.17
   2   5  -1   77.45    4.22
  -1  -5   1    0.24    0.60
  -1  -5   1   -0.25    0.47
   1   5  -1    0.81    1.42
  -1   5   1    0.79    1.07
   0  -5  -1  187.97    6.88
   0  -5   1  195.06    6.82
   0  -5   1  191.40    7.12
   0   5  -1  209.62    7.52
   0   5   1  197.09    7.79
  -1  -5  -1   16.39    1.44
  -1  -5  -1   15.10    1.28
   1   5   1   15.45    2.16
  -1   5  -1   12.29    1.71
  -3  -5  -1   26.25    2.06
  -3   5  -1   23.39    2.68
   3   5   1   23.56    2.55
  -4  -5  -1    0.79    0.93
   4   5   1    2.69    1.31
  -5  -5  -1    0.66    0.97
  -5   5  -1    1.31    1.32
  -6  -5  -1    6.05    1.62
  -6   5  -1   10.14    2.25
  -7  -5  -1   -0.61    1.12
  -7   5  -1    1.39    1.76
  -8  -5  -1   -1.11    1.19
  -8   5  -1    2.03    1.95
  -7  -6   1   -0.24    1.16
  -7   6   1    1.23    2.17
  -6  -6   1   16.64    2.54
  -6   6   1   16.52    3.10
  -5  -6   1    2.08    1.25
  -5   6   1    5.54    1.96
  -4  -6   1   12.79    1.75
  -4   6   1   17.89    2.86
  -3  -6   1   -0.67    0.71
   3   6  -1    1.11    1.42
  -3   6   1   -0.82    1.32
  -2  -6   1   31.47    2.01
  -2  -6   1   28.48    2.13
  -2   6   1   30.74    2.98
   2   6  -1   32.84    3.36
  -1  -6   1   44.22    2.49
  -1  -6   1   46.72    2.54
   1   6  -1   38.66    3.57
  -1   6   1   39.33    3.51
   0  -6  -1    3.39    0.95
   0  -6   1    6.09    1.29
   0  -6   1    6.02    1.01
   0   6   1    5.28    1.93
   0   6  -1    5.73    1.78
  -1  -6  -1   -0.23    0.59
  -1  -6  -1    0.05    0.69
  -1   6  -1    1.01    1.38
   1   6   1    0.77    2.01
  -2  -6  -1   80.26    3.41
  -2  -6  -1   74.65    3.66
   2   6   1   72.35    4.78
  -2   6  -1   74.51    4.31
  -3  -6  -1    0.69    0.86
   3   6   1    2.54    1.75
  -3   6  -1    0.55    1.39
  -4  -6  -1   28.55    2.48
  -4   6  -1   31.38    3.18
  -5  -6  -1    6.99    1.62
  -5   6  -1    6.70    2.18
  -6  -6  -1    0.90    1.10
  -6   6  -1    4.28    2.00
  -7  -6  -1   -0.43    1.12
  -7   6  -1    0.00    1.93
  -7  -7   1    0.20    1.31
  -7   7   1   -0.92    2.33
  -6  -7   1    2.01    1.34
  -6   7   1    1.65    2.14
  -5  -7   1    1.37    1.12
  -5   7   1   -1.86    1.94
  -4  -7   1    7.07    1.50
  -4   7   1    6.08    2.22
  -3  -7   1    6.85    1.36
  -3   7   1    3.26    2.11
  -2  -7   1    2.97    1.07
  -2  -7   1    3.58    1.20
  -2   7   1    6.40    2.05
   2   7  -1    3.15    2.28
  -1  -7   1   10.09    1.57
  -1  -7   1    8.13    1.32
   1   7  -1    6.58    2.60
  -1   7   1    7.24    2.24
   0  -7   1    0.02    0.83
   0  -7   1   -0.61    0.66
   0   7   1    2.71    2.12
   0   7  -1   -0.14    1.98
  -1  -7  -1    0.51    0.86
  -1   7  -1    3.73    1.75
   1   7   1    2.07    2.50
  -2  -7  -1    7.90    1.40
   2   7   1    9.81    2.55
  -2   7  -1    7.30    2.28
  -3  -7  -1    5.90    1.42
  -3   7  -1    4.78    1.91
   3   7   1    7.79    2.19
  -4  -7  -1   -0.53    0.89
  -4   7  -1    2.97    1.86
  -5  -7  -1    6.55    1.62
  -5   7  -1    5.45    2.32
  -6  -7  -1    4.17    1.69
  -6   7  -1    0.68    2.20
  -7  -7  -1   -0.33    1.19
  -6  -8   1    1.87    1.45
  -6   8   1    2.29    2.67
  -5  -8   1    2.45    1.32
  -5   8   1    0.09    2.26
  -4  -8   1   12.43    2.03
  -4   8   1   15.11    3.45
  -3  -8   1    2.29    1.16
  -3   8   1    2.53    2.27
  -2  -8   1   16.01    1.97
   2   8  -1   13.76    3.09
  -2   8   1   11.53    2.82
  -1  -8   1    2.56    1.13
  -1  -8   1    1.75    1.00
   1   8  -1   -0.31    2.24
  -1   8   1    6.62    2.57
   0   8  -1   10.26    3.02
   0   8   1   13.73    3.13
  -1  -8  -1   18.32    1.98
   1   8   1   21.60    3.58
  -1   8  -1   13.83    2.80
  -2  -8  -1   31.43    2.60
   2   8   1   32.46    4.13
  -2   8  -1   30.14    3.64
  -3  -8  -1    3.11    1.28
  -3   8  -1    4.90    2.31
  -4  -8  -1    6.67    1.62
  -4   8  -1   10.29    2.71
  -5  -8  -1    0.65    1.11
  -5   8  -1   -3.22    2.06
  -6  -8  -1    0.73    1.34
  -6   8  -1   -0.34    2.44
  -5  -9   1   -0.58    1.08
  -5   9   1   -2.95    2.50
  -4  -9   1   -0.92    1.00
  -4   9   1    3.07    2.77
  -3  -9   1    6.42    1.61
  -3   9   1    3.57    2.82
  -2  -9   1   45.06    3.20
  -2   9   1   43.25    5.24
  -1  -9   1    3.38    1.29
   1   9  -1    0.29    3.05
  -1   9   1    2.85    2.91
   0   9  -1   39.29    4.77
   0   9   1   40.25    4.90
  -1  -9  -1    0.66    1.08
  -1   9  -1   -1.18    2.34
   1   9   1   -3.28    2.57
  -2  -9  -1    1.89    1.26
   2   9   1    1.31    2.92
  -2   9  -1    1.53    2.68
  -3  -9  -1    3.50    1.37
  -3   9  -1    5.26    2.66
  -4  -9  -1    5.84    1.69
  -4   9  -1    4.41    2.74
  -5  -9  -1    0.29    1.32
  -5   9  -1   -0.54    2.30
  -4 -10   1    2.02    1.43
  -4  10   1    0.57    4.55
  -3 -10   1    2.07    1.36
  -3  10   1    0.83    3.19
  -2 -10   1    0.96    1.21
  -2  10   1   -2.72    2.92
  -1 -10   1   15.45    2.20
   1  10  -1   11.43    4.64
  -1  10   1    9.46    3.85
   0  10   1   -6.38    3.29
   0  10  -1   -3.95    3.15
  -1  10  -1   -5.71    2.98
   1  10   1   -6.75    3.15
  -2 -10  -1    4.23    1.53
  -2  10  -1    3.54    3.42
  -3 -10  -1   -0.68    1.11
  -3  10  -1   -3.29    2.49
  -4 -10  -1    3.96    1.68
  -4  10  -1    0.14    4.70
  -3 -11   1    0.51    1.33
  -2 -11   1   -0.12    1.22
  -2  11   1   -7.55    4.03
  -1  11   1   -8.96    3.31
   0  11   1   -6.90    3.25
   0  11  -1   -4.05    3.75
   1  11   1   -2.97    4.94
  -1  11  -1    0.09    3.61
  -2 -11  -1    4.57    1.65
  -2  11  -1    2.40    4.21
  -3 -11  -1    3.31    1.62
  -9   0   2    2.35    1.36
  -8   0   2   11.92    2.04
  -7   0   2    0.65    0.94
  -7   0   2   -0.86    1.11
  -6   0   2   46.25    2.98
   6   0  -2   49.32    3.39
   5   0  -2    1.02    1.04
  -5   0   2    2.92    1.04
  -4   0   2  997.77   31.66
   4   0  -2 1027.86   31.99
  -3   0   2   44.91    2.16
   3   0  -2   44.38    2.30
   2   0  -2 9999.00  292.93
  -2   0   2 9176.78  292.30
  -1   0   2   86.26    2.83
  -1   0   2   85.48    2.97
   0   0   2    0.12    0.09
   1   0   2    2.15    0.53
   2   0   2 1049.40   32.85
  -2   0  -2 1062.27   32.31
  -3   0  -2    3.35    0.65
   3   0   2    2.82    0.92
  -4   0  -2   55.32    2.66
   5   0   2    4.13    1.32
  -5   0  -2    9.49    1.35
  -6   0  -2    2.16    0.88
   6   0   2    0.20    1.17
  -6   0  -2    0.58    0.95
   7   0   2    0.76    1.36
  -7   0  -2    2.41    1.18
  -9  -1   2    2.14    1.37
  -8  -1   2    1.55    1.17
  -8   1   2    0.90    1.16
  -7  -1   2    4.28    1.36
  -7   1   2    3.26    1.36
  -6  -1   2  166.24    6.67
  -6  -1   2  176.66    7.07
  -6   1   2  168.78    7.08
  -6   1   2  169.23    6.91
  -5  -1   2   22.76    2.09
   5  -1  -2   22.29    2.28
   5   1  -2   18.03    1.85
  -5   1   2   22.02    2.17
  -4  -1   2  743.71   23.64
   4  -1  -2  754.17   24.21
   4   1  -2  747.82   23.83
  -3  -1   2    2.26    0.71
  -3   1   2    3.25    0.81
  -2  -1   2 1160.44   35.25
  -2   1   2 1117.96   35.41
   2   1  -2 1170.68   35.15
  -1  -1   2    0.85    0.44
  -1   1   2    0.65    0.36
   1   1  -2    0.00    0.17
   0  -1   2 1565.98   49.83
   0   1   2 1692.51   50.90
  -1  -1  -2  204.89    6.51
   1  -1   2  194.52    6.58
   1  -1   2  206.18    6.86
   1   1   2  205.58    6.81
  -2  -1  -2  574.93   17.17
   2   1   2  521.39   17.47
   3  -1   2  124.20    5.39
  -3  -1  -2  137.42    4.56
  -3  -1  -2  140.14    4.96
   3   1   2  133.79    5.30
  -4  -1  -2   22.74    1.77
  -5  -1  -2    4.97    1.11
  -5  -1  -2    5.98    1.03
   5  -1   2    5.09    1.56
  -5   1  -2    5.83    1.07
   5   1   2    5.02    1.38
  -6  -1  -2    7.86    1.53
   6  -1   2    9.24    2.02
   6   1   2    7.97    1.85
  -6   1  -2    8.92    1.47
  -7  -1  -2    0.73    1.00
   7  -1   2   -0.82    1.37
  -8  -1  -2    2.84    1.34
  -8  -2   2   72.29    4.64
  -8   2   2   80.21    4.79
  -7  -2   2    2.66    1.21
  -7   2   2    5.07    1.50
  -7   2   2    2.21    1.21
  -6  -2   2    4.02    1.27
  -6   2   2    2.99    1.28
  -5  -2   2    7.73    1.44
  -5  -2   2    9.85    1.58
  -5   2   2    6.36    1.40
  -4  -2   2  142.01    5.66
  -4  -2   2  144.21    5.38
   4   2  -2  143.39    5.46
  -4   2   2  137.79    5.80
  -3  -2   2   14.65    1.38
  -3  -2   2   15.27    1.30
   3   2  -2   15.40    1.18
  -3   2   2   15.52    1.51
  -2  -2   2   31.89    1.68
  -2  -2   2   30.19    1.69
   2   2  -2   31.00    1.52
  -2   2   2   36.26    1.92
  -1  -2   2   28.71    1.39
  -1  -2   2   27.54    1.41
   1   2  -2   27.84    1.50
  -1   2   2   26.88    1.65
   0  -2  -2   92.86    3.34
   0  -2   2   96.34    3.34
   0  -2   2   96.69    3.45
   0   2   2   94.26    3.75
   0   2  -2   96.87    3.41
  -1  -2  -2  509.15   15.61
   1  -2   2  510.33   15.76
   1  -2   2  485.40   15.94
   1   2   2  487.33   15.96
   2   2   2    1.17    0.75
  -3  -2  -2   22.43    1.57
  -3  -2  -2   23.04    1.20
   3  -2   2   18.81    1.97
   3   2   2   21.47    1.70
  -4  -2  -2   44.46    2.12
  -4  -2  -2   38.50    2.53
   4  -2   2   58.18    3.37
   4   2   2   50.61    2.97
   5  -2   2   63.73    4.17
  -5  -2  -2   65.52    3.48
   5   2   2   71.09    3.99
  -6  -2  -2    5.26    1.39
   6   2   2    5.85    1.64
  -7  -2  -2    4.66    1.46
   7  -2   2    0.97    1.63
  -8  -2  -2    4.29    1.55
  -8  -3   2    3.42    1.50
  -8   3   2    7.51    1.75
  -7  -3   2    2.50    1.23
  -7   3   2    2.88    1.50
  -6  -3   2   56.08    3.55
  -6   3   2   52.27    3.74
  -5  -3   2    2.62    1.82
  -5  -3   2    2.82    1.09
  -5   3   2    2.74    1.37
  -4  -3   2   15.40    1.76
  -4  -3   2   15.98    1.71
   4   3  -2   13.05    1.40
  -4   3   2   14.76    1.99
  -3  -3   2    1.60    0.67
  -3  -3   2    1.13    0.82
   3   3  -2    2.53    0.72
  -3   3   2    2.26    1.01
  -2  -3   2   84.09    3.50
  -2  -3   2   87.56    3.34
   2   3  -2   82.32    3.46
  -2   3   2   92.96    3.93
  -1  -3   2   33.49    1.72
  -1  -3   2   36.10    1.69
  -1   3   2   31.38    2.01
   1   3  -2   34.00    1.94
   0  -3   2  181.07    6.27
   0  -3   2  177.45    5.96
   0  -3  -2  180.27    6.13
   0   3  -2  183.86    6.26
   0   3   2  184.96    6.74
   1  -3   2  283.96    9.80
  -1  -3  -2  295.79    9.30
  -1  -3  -2  302.68    9.67
   1   3   2  306.15   10.26
  -1   3  -2  282.86    9.92
  -3  -3  -2  141.72    5.20
  -3   3  -2  128.82    5.62
   3   3   2  127.27    5.38
  -4  -3  -2    8.31    1.31
   5  -3   2    6.21    1.86
  -5  -3  -2    5.93    1.25
   5   3   2    8.84    1.77
  -6  -3  -2    3.07    1.20
  -6   3  -2    4.36    1.41
  -7  -3  -2    4.72    1.48
  -7   3  -2    6.29    1.74
  -8  -3  -2    0.85    1.24
  -8   3  -2    4.78    1.47
  -8  -4   2    2.52    1.45
  -8   4   2   11.36    2.07
  -8   4   2    2.36    2.04
  -7  -4   2    0.74    1.14
  -7   4   2    1.06    1.36
  -6  -4   2    0.99    0.97
  -6   4   2    2.17    1.49
  -5  -4   2    0.31    0.85
  -5   4   2    1.19    1.22
  -4  -4   2   74.44    3.38
  -4  -4   2   71.47    3.72
  -4   4   2   75.39    4.20
  -3  -4   2   40.06    2.12
  -3  -4   2   35.27    2.23
   3   4  -2   38.66    2.34
  -3   4   2   39.03    2.77
  -2  -4   2  419.63   13.46
  -2  -4   2  426.64   13.71
   2   4  -2  409.30   13.82
  -2   4   2  417.47   14.19
  -1  -4   2   66.42    2.93
  -1  -4   2   81.58    3.04
   1   4  -2   65.15    3.32
  -1   4   2   68.73    3.45
   0  -4  -2   11.61    1.18
   0  -4   2   13.14    1.00
   0  -4   2   11.65    1.30
   0   4  -2   13.67    1.32
   1  -4   2    4.71    1.00
  -1  -4  -2    4.79    0.87
  -1  -4  -2    4.43    0.67
  -1   4  -2    4.33    0.99
   1   4   2    4.11    1.59
  -2  -4  -2   30.34    1.43
  -2  -4  -2   32.58    1.98
   2   4   2   32.37    2.66
  -3  -4  -2   36.09    2.15
  -3   4  -2   26.96    2.42
   3   4   2   36.93    2.67
  -4  -4  -2   11.47    1.57
  -4   4  -2   14.14    2.05
   4   4   2   14.57    2.03
   5   4   2    8.74    1.71
  -5   4  -2    4.83    1.68
  -6  -4  -2    3.22    1.32
  -6   4  -2    4.62    1.56
  -7  -4  -2    0.78    1.18
  -7   4  -2    3.55    1.54
  -8  -4  -2   -0.77    1.22
  -8   4  -2    3.85    1.68
  -8  -5   2    0.51    1.36
  -8   5   2    1.45    2.06
  -7  -5   2    2.01    1.31
  -7   5   2   -0.11    1.68
  -6  -5   2    5.76    1.61
  -6   5   2    6.21    2.00
  -5  -5   2    2.11    1.09
  -5   5   2    4.66    1.87
  -4  -5   2   68.98    3.73
  -4   5   2   73.54    4.44
  -3  -5   2    1.14    0.81
  -3  -5   2    0.27    0.76
  -3   5   2   -0.88    1.14
   3   5  -2    1.30    1.13
  -2  -5   2   49.17    2.43
  -2  -5   2   46.54    2.55
   2   5  -2   42.94    3.13
  -2   5   2   46.32    3.16
  -1  -5   2    4.13    0.96
  -1  -5   2    4.32    0.82
   1   5  -2    3.94    1.50
  -1   5   2    4.18    1.42
   0  -5   2  348.30   11.73
   0  -5   2  367.33   12.21
   0  -5  -2  355.79   11.95
   0   5   2  360.73   12.85
   0   5  -2  373.21   12.39
   1  -5   2   83.84    3.90
  -1  -5  -2   88.17    3.68
  -1   5  -2   81.97    4.06
   1   5   2   79.55    4.50
  -2  -5  -2   15.03    1.56
  -2  -5  -2   16.40    1.19
   2   5   2   20.06    2.53
  -2   5  -2   18.10    2.12
  -3  -5  -2   18.51    1.90
  -3   5  -2   13.25    2.06
   3   5   2   19.92    2.46
  -4  -5  -2    3.26    1.13
   4   5   2    2.97    1.37
  -4   5  -2    8.17    1.79
  -5  -5  -2    3.18    1.25
  -5   5  -2    5.57    1.74
  -6  -5  -2    6.15    1.55
  -6   5  -2    3.49    1.71
  -7  -5  -2   -0.30    1.15
  -7   5  -2    2.36    1.63
  -8  -5  -2    0.04    1.33
  -8   5  -2   -0.82    1.52
  -7  -6   2    1.03    1.33
  -7   6   2   -1.32    2.04
  -6  -6   2    8.91    1.87
  -6   6   2   14.82    3.09
  -5  -6   2    2.24    1.22
  -5   6   2    1.73    1.77
  -4  -6   2   -0.15    0.72
  -4   6   2    1.84    1.61
  -3  -6   2    2.66    0.99
  -3   6   2    3.65    1.78
  -2  -6   2    7.29    1.28
  -2  -6   2    9.18    1.41
   2   6  -2    9.27    2.25
  -2   6   2    5.73    1.85
  -1  -6   2    2.38    0.93
  -1  -6   2    3.45    0.90
  -1   6   2    2.09    1.80
   1   6  -2    2.50    1.79
   0  -6   2    1.01    0.68
   0  -6   2    0.22    0.75
   0   6   2    1.90    1.86
   0   6  -2   -0.72    1.29
  -1  -6  -2    1.47    0.86
   1  -6   2    1.87    0.93
   1   6   2    2.00    2.05
  -1   6  -2    4.52    1.59
  -2  -6  -2   16.95    1.93
   2   6   2   17.72    2.87
  -3  -6  -2    0.44    0.82
  -3   6  -2    0.59    1.46
   3   6   2   -0.15    1.61
  -4  -6  -2    3.44    1.23
   4   6   2    6.36    1.67
  -4   6  -2   12.18    2.26
  -5  -6  -2    0.35    0.99
  -5   6  -2    0.74    1.51
  -6  -6  -2    2.32    1.36
  -6   6  -2    5.27    2.05
  -7  -6  -2   10.14    2.27
  -7   6  -2    6.96    2.39
  -7  -7   2   -0.83    1.21
  -7   7   2   -3.96    2.07
  -6  -7   2    0.58    1.25
  -6   7   2   -0.29    1.97
  -5  -7   2    3.41    1.44
  -5   7   2    2.06    2.32
  -4  -7   2    0.41    0.95
  -4   7   2    2.04    1.97
  -3  -7   2    9.88    1.61
  -3   7   2   14.24    2.66
  -2  -7   2   24.52    2.31
  -2  -7   2   22.48    2.04
   2   7  -2   21.72    3.14
  -2   7   2   21.98    3.27
  -1  -7   2    2.20    0.89
  -1  -7   2    2.01    1.00
  -1   7   2    0.73    1.96
   1   7  -2    0.94    2.14
   0  -7   2   14.30    2.00
   0  -7   2   14.35    1.61
   0   7  -2   15.40    2.48
   0   7   2   14.97    2.95
  -1  -7  -2    4.71    1.15
  -1   7  -2    3.44    1.84
   1   7   2    9.63    2.89
  -2  -7  -2    5.44    1.26
  -2   7  -2    6.74    1.96
   2   7   2    5.65    2.35
  -3  -7  -2   10.83    1.79
   3   7   2   11.02    2.48
  -3   7  -2    7.07    2.11
  -4  -7  -2    0.17    0.97
  -4   7  -2    3.98    2.09
  -5  -7  -2    6.69    1.63
  -5   7  -2    7.67    2.46
  -6  -7  -2    1.88    1.29
  -6   7  -2    0.07    2.11
  -7  -7  -2    0.95    1.49
  -6  -8   2    4.80    1.72
  -6   8   2    2.00    2.67
  -5  -8   2    3.14    1.36
  -5   8   2    2.69    2.93
  -4  -8   2   10.60    1.85
  -4   8   2   18.38    3.70
  -3  -8   2    1.14    1.03
  -3   8   2    1.61    2.28
  -2  -8   2    2.55    1.05
  -2   8   2    3.27    2.42
  -1  -8   2   19.09    2.31
  -1  -8   2   18.30    2.06
   1   8  -2   16.01    3.32
  -1   8   2   19.50    3.46
   0  -8   2    1.69    0.94
   0  -8   2    2.91    1.35
   0   8   2   -1.10    2.34
   0   8  -2    0.87    2.40
  -1  -8  -2    5.67    1.42
   1   8   2    6.53    3.13
  -1   8  -2    8.13    2.46
  -2  -8  -2    3.63    1.19
   2   8   2    4.21    2.72
  -2   8  -2    2.85    2.18
  -3  -8  -2    6.99    1.55
  -3   8  -2    3.74    2.38
   3   8   2    5.77    2.27
  -4  -8  -2    3.73    1.44
  -4   8  -2    3.26    2.24
  -5  -8  -2    1.61    1.34
  -5   8  -2   -2.04    1.79
  -6  -8  -2    1.82    1.49
  -6   8  -2    0.99    2.33
  -5  -9   2   -0.42    1.10
  -5   9   2   -3.37    2.85
  -4  -9   2    5.08    1.62
  -4   9   2    2.26    2.85
  -3  -9   2   -0.10    0.99
  -3   9   2    0.50    2.97
  -2  -9   2    3.13    1.32
  -2   9   2    4.06    3.06
  -1  -9   2    1.57    1.08
  -1  -9   2    0.66    1.33
  -1   9   2   -0.97    3.18
   1   9  -2   -1.89    2.78
   0   9  -2    0.05    2.57
   0   9   2   -0.91    3.26
  -1  -9  -2   10.33    1.84
  -1   9  -2   11.16    3.23
   1   9   2    8.83    3.32
  -2  -9  -2    0.06    1.00
  -2   9  -2   -2.51    2.01
   2   9   2   -3.45    2.56
  -3  -9  -2    0.68    1.09
  -3   9  -2   -0.38    2.55
  -4  -9  -2    3.82    1.39
  -4   9  -2    0.21    2.58
  -5  -9  -2   -2.03    1.13
  -5   9  -2   -2.07    2.18
  -4 -10   2    1.02    1.34
  -3 -10   2   -2.09    0.85
  -3  10   2   -6.62    2.84
  -2 -10   2    1.00    1.14
  -2  10   2   -4.00    3.56
  -1  10   2   -0.74    3.62
   0  10   2   -1.21    3.66
   0  10  -2   -2.17    3.08
   1  10   2   -4.64    3.35
  -1  10  -2   -3.42    3.04
  -2 -10  -2    5.17    1.55
  -2  10  -2    3.19    3.27
   2  10   2    9.93    5.24
  -3 -10  -2   -0.48    1.15
  -3  10  -2   -3.66    2.38
  -4 -10  -2   -0.36    1.30
  -3 -11   2   -1.29    1.13
  -2  11   2   -1.22    4.33
  -1  11   2   -7.91    3.60
   0  11  -2   -9.58    4.68
   0  11   2   -8.42    3.27
  -1  11  -2   -3.57    3.75
   1  11   2   -2.97    3.85
  -2 -11  -2   -0.35    1.27
  -2  11  -2   -6.53    3.52
  -3 -11  -2   -1.10    1.19
  -9   0   3    0.70    1.25
  -8   0   3    0.37    1.10
  -7   0   3    0.87    1.20
  -6   0   3   -0.28    1.10
  -5   0   3    0.00    0.94
   5   0  -3   -0.96    0.70
   4   0  -3   -0.08    0.74
  -4   0   3   -0.31    0.77
  -3   0   3    0.17    0.51
   3   0  -3    0.23    0.46
  -2   0   3   -1.02    0.49
  -2   0   3    0.70    0.41
  -1   0   3    0.10    0.28
  -1   0   3   -0.01    0.33
   0   0   3   -0.51    0.29
   1   0   3   -0.61    0.43
   3   0   3   -0.08    0.60
  -3   0  -3    0.31    0.42
  -4   0  -3    0.14    0.54
   4   0   3   -0.82    0.63
  -5   0  -3    0.47    0.75
   5   0   3   -0.37    0.82
   6   0   3    0.45    1.12
  -6   0  -3   -1.02    0.78
  -7   0  -3   -0.64    0.87
   7   0   3    0.01    1.29
  -9  -1   3   -0.06    1.11
  -8  -1   3    7.51    1.92
  -8   1   3    9.80    2.64
  -7  -1   3    0.76    1.00
  -7   1   3    1.52    1.28
  -6  -1   3  138.63    6.09
  -6  -1   3  138.02    5.89
  -6   1   3  136.62    6.05
  -6   1   3  146.60    6.17
  -5  -1   3    2.78    1.12
  -5   1   3    1.90    1.06
  -5   1   3    2.84    1.06
   5   1  -3    2.33    1.03
  -4  -1   3    8.86    1.39
   4   1  -3   12.28    1.38
  -4   1   3    9.24    1.36
  -4   1   3   13.79    1.58
  -3  -1   3   93.13    3.68
   3   1  -3   89.45    3.51
  -3   1   3   96.41    3.80
  -2  -1   3    0.49    0.60
   2   1  -3   -0.04    0.29
  -2   1   3    0.22    0.50
  -1  -1   3    0.60    0.49
  -1   1   3    1.05    0.50
   0  -1   3  661.87   18.99
   0  -1   3  595.88   18.95
   0   1   3  586.30   19.18
   1  -1   3  236.58    7.62
  -1  -1  -3  240.98    7.53
   1  -1   3  229.96    7.90
   1   1   3  232.83    7.90
   2   1   3    6.04    0.98
  -3  -1  -3   15.28    1.39
   3  -1   3   14.79    1.72
   3   1   3   13.78    1.45
  -3   1  -3   13.92    1.00
   4  -1   3   35.98    2.63
  -4  -1  -3   31.24    2.02
  -4   1  -3   34.92    1.88
   4   1   3   35.61    2.60
  -5  -1  -3    0.10    0.73
  -5  -1  -3    0.88    0.79
   5  -1   3    0.86    1.07
   5   1   3    0.55    1.03
  -5   1  -3    0.84    0.72
  -6  -1  -3   13.29    1.83
   6  -1   3   14.10    2.36
  -6   1  -3   13.68    1.67
   6   1   3   15.31    2.41
   7  -1   3    0.29    1.30
  -7  -1  -3    4.42    1.41
   7   1   3    2.72    1.61
  -8  -1  -3    1.34    1.34
   8  -1   3    0.15    1.63
  -8  -2   3   12.93    2.25
  -8   2   3   21.26    2.85
  -7  -2   3    0.55    0.96
  -7   2   3    0.42    1.06
  -6  -2   3    0.74    0.94
  -6  -2   3   -0.26    1.45
  -6   2   3    0.56    1.09
  -6   2   3    2.18    1.24
  -5  -2   3    2.91    1.23
  -5  -2   3    1.68    0.88
  -5   2   3    2.82    1.22
  -4  -2   3   31.70    2.19
  -4  -2   3   33.24    2.24
  -4   2   3   32.51    2.37
   4   2  -3   32.42    1.93
  -3  -2   3    0.84    0.81
  -3  -2   3   -0.24    0.49
  -3   2   3    0.81    0.65
   3   2  -3    0.89    0.46
  -2  -2   3   57.31    2.53
  -2  -2   3   59.31    2.54
  -2   2   3   55.33    2.62
   2   2  -3   55.37    2.12
  -1  -2   3    0.11    0.35
  -1  -2   3    0.36    0.58
   1   2  -3    0.64    0.47
  -1   2   3    0.33    0.63
   0  -2   3   38.40    1.82
   0   2  -3   41.30    1.80
   0   2   3   41.82    2.32
   1  -2   3   38.88    1.93
  -1  -2  -3   40.96    1.82
   1  -2   3   41.32    2.12
   1   2   3   41.20    2.33
   2  -2   3   64.21    3.23
   2  -2   3   66.99    2.92
  -2  -2  -3   68.58    2.77
   2   2   3   67.08    3.16
  -3  -2  -3   54.67    2.61
   3  -2   3   53.82    3.21
   3   2   3   55.66    3.02
  -4  -2  -3    6.91    1.24
  -4  -2  -3    7.34    0.89
  -5  -2  -3    2.82    1.03
   5  -2   3    2.11    1.31
   5   2   3    1.32    1.15
  -6  -2  -3    2.03    1.14
   6   2   3    3.10    1.32
  -7  -2  -3    1.43    1.19
   7  -2   3    1.10    1.44
   8  -2   3    2.18    1.99
  -8  -2  -3    3.76    1.42
  -8  -3   3    1.98    1.37
  -8   3   3    3.56    1.63
  -7  -3   3   -1.02    0.85
  -7   3   3    0.73    1.32
  -7   3   3    2.90    1.32
  -6  -3   3    8.85    1.68
  -6   3   3    4.51    1.60
  -5  -3   3   24.07    2.29
  -5  -3   3   22.63    2.34
  -5   3   3   18.92    2.35
  -4  -3   3    4.83    1.33
  -4  -3   3    3.91    1.06
  -4   3   3    3.87    1.23
  -3  -3   3   33.42    2.01
  -3  -3   3   36.85    2.15
  -3   3   3   31.31    2.37
   3   3  -3   34.00    1.78
  -2  -3   3   48.46    2.35
  -2  -3   3   47.13    2.27
  -2   3   3   48.02    2.67
   2   3  -3   46.76    2.21
  -1  -3   3   32.44    1.74
  -1  -3   3   34.38    1.66
   1   3  -3   33.50    1.80
  -1   3   3   34.68    2.15
   0  -3   3  520.46   16.39
   0  -3   3  521.89   16.00
   0   3   3  520.84   16.88
   0   3  -3  497.48   16.31
   1  -3   3   73.03    3.07
  -1  -3  -3   66.63    2.84
  -1   3  -3   68.10    3.15
   1   3   3   68.54    3.50
  -2  -3  -3    0.05    0.51
   2  -3   3    0.77    0.70
   2  -3   3    0.87    0.62
   2   3   3   -0.09    0.90
  -2   3  -3   -0.34    0.65
   3  -3   3    6.54    1.45
  -3  -3  -3    4.40    0.88
   3   3   3    4.29    1.19
   4  -3   3   14.68    2.16
  -4  -3  -3   12.96    1.69
   4   3   3   14.25    2.02
   5  -3   3   12.03    2.26
  -5  -3  -3   10.49    1.67
   5   3   3   13.34    2.10
   6  -3   3    1.80    1.46
  -6  -3  -3    0.08    0.95
   6   3   3    1.93    1.25
  -7  -3  -3    3.91    1.48
  -7   3  -3    8.02    1.83
  -8  -3  -3    3.43    1.47
  -8   3  -3    5.03    1.40
  -8  -4   3    0.84    1.32
  -8   4   3    5.05    1.50
  -7  -4   3    4.96    1.54
  -7   4   3    3.33    1.77
  -6  -4   3   13.29    2.10
  -6   4   3   11.38    2.35
  -5  -4   3    0.79    0.91
  -5   4   3    3.27    1.54
  -4  -4   3   56.56    3.03
  -4  -4   3   61.68    3.31
  -4   4   3   55.08    3.76
  -3  -4   3    1.70    0.93
  -3  -4   3    1.08    0.68
  -3   4   3    1.37    1.12
   3   4  -3    1.26    0.78
  -2  -4   3   78.85    3.28
  -2  -4   3   79.99    3.39
   2   4  -3   74.90    3.58
  -2   4   3   75.83    3.85
  -1  -4   3  266.63    8.73
  -1  -4   3  259.58    8.83
  -1   4   3  254.22    9.41
   1   4  -3  263.50    8.97
   0  -4   3   28.83    1.50
   0  -4   3   29.47    1.80
   0   4   3   30.20    2.72
   0   4  -3   30.96    1.89
  -1  -4  -3   39.45    2.12
   1  -4   3   37.30    2.25
  -1   4  -3   38.99    2.32
   1   4   3   41.74    2.96
   2  -4   3   47.27    2.71
  -2  -4  -3   49.32    2.54
  -2   4  -3   47.94    2.87
   2   4   3   45.61    3.22
  -3  -4  -3   22.89    1.82
   3   4   3   19.88    2.31
  -3   4  -3   16.96    2.13
  -4  -4  -3    0.36    0.81
   4   4   3    2.11    1.28
  -4   4  -3    2.80    1.35
  -5  -4  -3    8.72    1.55
  -5   4  -3    7.42    1.81
   5   4   3   10.68    2.00
  -6  -4  -3    1.93    1.13
  -6   4  -3    3.24    1.48
  -7  -4  -3   -1.92    0.93
  -7   4  -3    2.38    1.38
  -8  -4  -3    2.22    1.48
  -8   4  -3    5.94    1.73
  -8  -5   3    1.05    1.33
  -8   5   3    0.16    1.88
  -7  -5   3    3.91    1.54
  -7   5   3    1.31    1.90
  -6  -5   3   10.06    1.91
  -6   5   3   14.93    2.74
  -5  -5   3    3.40    1.15
  -5   5   3    3.75    1.72
  -4  -5   3   21.02    2.17
  -4   5   3   21.67    2.67
  -3  -5   3    2.04    0.91
  -3  -5   3    1.77    0.97
  -3   5   3    2.87    1.66
   3   5  -3    3.40    1.45
  -2  -5   3   24.10    1.80
  -2  -5   3   24.53    1.80
   2   5  -3   25.11    2.45
  -2   5   3   22.09    2.52
  -1  -5   3   11.24    1.22
  -1  -5   3   15.16    1.55
  -1   5   3   12.08    1.99
   1   5  -3   13.53    1.85
   0  -5   3    1.32    0.79
   0  -5   3    2.02    0.61
   0   5   3    0.71    1.69
   0   5  -3    1.24    0.91
   1  -5   3   14.60    1.81
  -1  -5  -3   11.56    1.40
   1   5   3   16.04    2.53
  -1   5  -3   10.91    1.61
  -2  -5  -3    6.53    1.13
  -2   5  -3    7.21    1.50
   2   5   3    7.63    2.11
  -3  -5  -3    3.48    1.02
   3   5   3    3.33    1.68
  -3   5  -3    4.13    1.41
  -4  -5  -3    3.33    1.09
   4   5   3    5.65    1.66
  -4   5  -3    2.58    1.37
  -5  -5  -3    1.47    1.01
  -5   5  -3    0.77    1.31
   5   5   3    1.40    1.22
  -6  -5  -3    1.09    1.19
  -6   5  -3    0.89    1.42
  -7  -5  -3    4.49    1.60
  -7   5  -3    8.21    2.30
  -8  -5  -3    0.99    1.39
  -8   5  -3    7.28    3.20
  -7  -6   3    0.66    1.21
  -7   6   3   -0.86    2.09
  -6  -6   3    0.06    1.06
  -6   6   3    1.72    1.94
  -5  -6   3   -0.67    0.95
  -5   6   3   -1.22    1.71
  -4  -6   3   14.10    1.88
  -4   6   3   10.92    2.54
  -3  -6   3    8.22    1.35
  -3  -6   3    5.07    1.24
  -3   6   3    6.36    2.22
  -2  -6   3   53.96    2.99
  -2  -6   3   56.23    3.01
  -2   6   3   60.52    4.07
   2   6  -3   54.67    3.83
  -1  -6   3    2.33    0.99
  -1  -6   3    3.73    0.90
  -1   6   3    2.90    2.00
   1   6  -3    3.30    1.80
   0  -6   3    1.92    0.70
   0  -6   3    2.11    1.02
   0   6   3    4.29    2.33
   0   6  -3    0.42    1.29
  -1  -6  -3   11.74    1.48
   1  -6   3   18.03    2.20
  -1   6  -3   13.10    2.05
   1   6   3   17.08    2.85
  -2  -6  -3   40.45    2.63
  -2   6  -3   40.66    3.18
   2   6   3   39.67    3.69
  -3  -6  -3    0.47    0.86
   3   6   3   -1.33    1.60
  -3   6  -3   -0.85    1.20
  -4  -6  -3    4.13    1.26
  -4   6  -3    6.81    1.83
   4   6   3    5.16    1.69
  -5  -6  -3    0.64    1.03
  -5   6  -3   -0.85    1.35
  -6  -6  -3    0.90    1.24
  -6   6  -3    3.67    1.94
  -7  -6  -3    9.20    2.04
  -7   6  -3   11.93    2.87
  -7  -7   3    1.27    1.36
  -7   7   3   -0.27    2.29
  -6  -7   3    1.10    1.29
  -6   7   3    0.73    2.57
  -5  -7   3    0.05    1.00
  -5   7   3    2.51    2.45
  -4  -7   3    2.50    1.12
  -4   7   3   -1.91    2.03
  -3  -7   3    3.08    1.04
  -3   7   3    0.91    1.81
  -2  -7   3    1.11    0.94
  -2  -7   3    2.21    0.93
   2   7  -3    2.55    2.23
  -2   7   3    2.91    2.11
  -1  -7   3    6.48    1.46
  -1  -7   3    5.33    1.16
  -1   7   3    2.26    2.52
   1   7  -3    4.48    2.27
   0  -7   3   29.06    2.48
   0  -7   3   29.80    2.07
   0   7   3   26.54    3.82
   0   7  -3   31.92    3.07
   1  -7   3    0.64    1.11
  -1  -7  -3    1.17    0.93
   1   7   3    2.50    2.46
  -1   7  -3   -0.18    1.58
  -2  -7  -3    2.03    1.01
   2   7   3    2.91    2.37
  -2   7  -3    1.71    1.59
  -3  -7  -3   22.31    2.46
  -3   7  -3   20.60    3.11
   3   7   3   24.39    3.29
  -4  -7  -3    6.66    1.51
  -4   7  -3    5.56    2.11
   4   7   3   11.40    2.36
  -5  -7  -3    7.29    1.82
  -5   7  -3    3.71    2.13
  -6  -7  -3    0.77    1.28
  -6   7  -3    0.70    1.93
  -7  -7  -3   -0.20    1.41
  -6  -8   3    4.12    1.65
  -6   8   3    1.72    3.07
  -5  -8   3    0.28    1.18
  -5   8   3   -2.03    2.35
  -4  -8   3    0.49    1.06
  -4   8   3   -0.11    2.23
  -3  -8   3    6.82    1.47
  -3   8   3    2.68    2.51
  -2  -8   3    0.70    0.96
  -2   8   3   -2.40    2.15
  -1  -8   3    3.07    1.09
  -1  -8   3    3.04    1.28
  -1   8   3    1.98    2.56
   1   8  -3    1.93    2.35
   0  -8   3   36.24    2.95
   0  -8   3   32.23    2.39
   0   8  -3   35.01    3.81
   0   8   3   37.61    4.67
  -1  -8  -3    1.43    1.04
  -1   8  -3    1.54    2.04
   1   8   3    1.87    2.68
  -2  -8  -3    2.49    1.19
  -2   8  -3    0.59    1.93
   2   8   3    0.37    2.49
  -3  -8  -3    2.99    1.29
  -3   8  -3    4.96    2.20
   3   8   3    7.09    2.51
  -4  -8  -3   -0.08    1.10
  -4   8  -3    0.75    1.86
  -5  -8  -3    0.90    1.28
  -5   8  -3   -0.10    2.03
  -6  -8  -3   -0.42    1.31
  -5  -9   3   -1.10    1.00
  -5   9   3    0.88    3.06
  -4  -9   3   12.99    2.23
  -4   9   3    9.57    3.53
  -3  -9   3    5.92    1.55
  -3   9   3    0.54    2.85
  -2  -9   3   13.02    1.90
  -2   9   3   10.28    3.60
  -1  -9   3    2.34    1.15
  -1  -9   3    3.01    1.49
   1   9  -3   -1.10    3.96
  -1   9   3    3.35    3.16
   0  -9   3    0.61    1.29
   0   9   3   -3.90    2.71
   0   9  -3   -1.96    2.66
  -1   9  -3    7.09    2.61
   1   9   3    6.36    3.57
  -2  -9  -3   12.73    1.98
   2   9   3   12.51    3.28
  -3  -9  -3    3.59    1.55
  -3   9  -3    1.96    2.35
  -4  -9  -3   -1.22    1.06
  -4   9  -3   -3.04    2.23
  -5  -9  -3    3.65    1.64
  -5   9  -3    0.20    2.32
  -4 -10   3   -0.51    1.14
  -3 -10   3    0.59    1.12
  -3  10   3   -5.61    3.60
  -2 -10   3   -0.14    1.08
  -2  10   3   -3.18    3.35
  -1  10   3   -1.62    3.79
   0  10  -3   -4.80    2.95
   0  10   3    0.44    3.43
  -1  10  -3   -5.83    2.70
   1  10   3   -2.88    3.41
  -2 -10  -3    0.85    1.21
  -2  10  -3   -2.46    2.68
   2  10   3    0.19    2.73
  -3 -10  -3    2.15    1.42
  -3  10  -3   -1.23    2.50
  -4 -10  -3    1.48    1.52
  -3 -11   3   -1.12    1.14
  -1  11   3   -1.54    3.93
   0  11   3   -9.81    3.78
  -1  11  -3   -6.67    3.58
   1  11   3   -1.21    4.15
  -2  11  -3   -4.29    3.45
  -3 -11  -3    0.07    1.31
  -9   0   4   -0.27    1.00
  -8   0   4    2.50    1.27
  -7   0   4    1.62    1.44
  -6   0   4   82.75    4.31
  -5   0   4    3.20    0.93
  -5   0   4    1.94    1.13
  -4   0   4  222.26    7.71
  -4   0   4  218.15    7.90
  -3   0   4   16.72    1.48
  -3   0   4   21.85    1.32
  -2   0   4  267.67    8.88
  -2   0   4  269.63    8.55
  -1   0   4    2.44    0.59
  -1   0   4    2.62    0.61
   0   0   4   12.09    0.91
   0   0   4   12.71    0.87
   1   0   4  265.61    8.84
   1   0   4  265.21    8.58
   2   0   4  620.18   19.22
  -2   0  -4  622.41   19.14
   2   0   4  617.89   19.92
  -3   0  -4  419.63   12.93
   3   0   4  389.12   13.80
  -4   0  -4   17.84    1.40
   4   0   4   17.20    2.13
   5   0   4   17.88    2.41
  -5   0  -4   23.63    1.83
   6   0   4   -0.35    1.14
  -6   0  -4    0.50    0.84
   7   0   4    1.98    1.45
  -9  -1   4    0.42    1.15
  -9   1   4    1.73    1.31
  -8  -1   4   17.94    2.56
  -8   1   4   24.62    3.12
  -7  -1   4    1.76    1.10
  -7   1   4    0.85    1.31
  -6  -1   4    8.99    1.73
  -6   1   4    7.39    1.52
  -6   1   4    8.21    1.80
  -5  -1   4    0.58    1.08
  -5   1   4    0.14    0.99
  -5   1   4    0.35    0.88
  -4  -1   4   18.57    1.82
   4   1  -4   13.93    1.31
  -4   1   4   17.82    1.84
  -4   1   4   16.79    1.58
  -3  -1   4    1.06    0.70
  -3   1   4   -0.57    0.55
  -3   1   4    0.25    0.54
   3   1  -4    0.05    0.36
  -2  -1   4    4.24    0.37
  -2  -1   4    4.66    0.91
  -2   1   4    1.71    0.63
  -2   1   4    4.08    0.72
  -1  -1   4   38.06    1.91
  -1   1   4   42.49    2.02
  -1   1   4   39.32    1.81
   0  -1   4    1.23    0.43
   0  -1   4    0.77    0.53
   0   1   4    0.82    0.38
   0   1   4    0.87    0.74
   1  -1   4   57.32    2.36
   1  -1   4   60.95    2.69
  -1  -1  -4   61.50    2.28
   1   1   4   58.73    2.72
   2  -1   4  234.36    8.17
  -2  -1  -4  230.17    7.43
   2  -1   4  215.96    7.55
   2   1   4  223.87    8.05
   3  -1   4   36.15    2.47
  -3  -1  -4   36.59    1.89
  -3   1  -4   36.88    1.68
   3   1   4   35.74    2.42
  -4  -1  -4   22.31    1.67
   4  -1   4   21.05    2.12
   4   1   4   24.91    2.21
  -4   1  -4   21.75    1.46
  -5  -1  -4    2.05    0.92
   5  -1   4   -0.11    0.98
  -5   1  -4    0.34    0.66
   5   1   4   -0.76    0.95
   6  -1   4   -1.05    0.96
  -6  -1  -4    0.26    0.95
   6   1   4    0.47    1.03
   7  -1   4    7.13    2.18
  -7  -1  -4    9.00    1.71
   7   1   4    4.62    1.87
   8  -1   4   -1.68    1.56
  -8  -2   4    0.46    1.28
  -8   2   4    1.73    1.64
  -7  -2   4    2.65    1.23
  -7   2   4    5.31    1.70
  -6  -2   4   16.92    2.19
  -6  -2   4   21.64    2.49
  -6   2   4   21.72    2.47
  -6   2   4   22.06    2.53
  -5  -2   4    0.13    0.81
  -5  -2   4    0.40    1.12
  -5   2   4   -0.49    0.98
  -5   2   4    0.08    0.88
  -4  -2   4  171.70    6.50
   4   2  -4  178.96    6.16
  -4   2   4  168.85    6.68
  -3  -2   4   36.86    2.24
  -3   2   4   38.59    2.32
   3   2  -4   41.41    1.73
  -2  -2   4   32.35    1.88
   2   2  -4   30.49    1.20
  -2   2   4   33.67    1.97
  -1  -2   4   77.62    3.07
  -1   2   4   78.98    3.39
   1   2  -4   74.30    2.61
   0  -2   4  207.71    7.11
   0  -2   4  214.67    7.09
   0   2   4  216.33    7.57
  -1  -2  -4  391.89   12.46
   1  -2   4  398.83   12.65
   1  -2   4  386.62   12.88
   1   2   4  388.95   13.03
  -2  -2  -4   23.91    1.47
   2  -2   4   31.71    2.08
   2  -2   4   22.46    1.53
   2   2   4   22.43    1.91
  -3  -2  -4   24.16    1.61
   3  -2   4   21.88    2.04
   3   2   4   24.81    2.09
   4  -2   4   62.23    3.73
  -4  -2  -4   59.45    3.00
   4   2   4   62.17    3.61
  -4   2  -4   57.92    2.53
   5  -2   4   -0.71    1.01
   5   2   4    0.56    1.14
  -6  -2  -4   -0.03    0.87
   6  -2   4    0.89    1.41
   6   2   4    0.97    1.27
   7  -2   4    2.27    1.88
  -7  -2  -4    5.73    1.52
   8  -2   4    0.65    1.82
  -8  -2  -4    2.36    1.34
  -8  -3   4    8.37    1.99
  -8   3   4   14.45    2.59
  -7  -3   4    6.07    1.72
  -7   3   4    6.14    1.75
  -7   3   4    4.23    1.78
  -6  -3   4    1.60    1.08
  -6   3   4    0.94    1.18
  -5  -3   4    2.18    1.41
  -5  -3   4    3.07    1.10
  -5   3   4    3.30    1.45
  -4  -3   4    0.45    0.70
  -4  -3   4    1.99    1.18
  -4   3   4   -0.34    1.08
  -3  -3   4    3.88    1.09
  -3  -3   4    2.88    0.83
  -3   3   4    2.12    0.96
   3   3  -4    3.16    0.60
  -2  -3   4  162.12    5.91
  -2  -3   4  166.41    5.98
   2   3  -4  172.94    5.68
  -2   3   4  162.16    6.34
  -1  -3   4    0.53    0.65
  -1  -3   4    0.46    0.42
   1   3  -4    1.12    0.53
  -1   3   4    1.57    1.01
   0  -3   4   18.83    1.03
   0  -3   4   21.02    1.43
   0   3   4   20.87    2.10
   0   3  -4   19.27    1.30
   1  -3   4    6.75    0.98
  -1  -3  -4    7.21    0.87
  -1   3  -4    6.15    1.03
   1   3   4    8.29    1.57
   2  -3   4   41.15    2.32
  -2  -3  -4   39.10    2.10
   2  -3   4   39.24    2.53
   2   3   4   37.56    2.55
  -3  -3  -4   20.57    1.62
   3  -3   4   18.00    2.28
   3   3   4   18.58    1.91
   4  -3   4    0.73    1.05
  -4  -3  -4    0.08    0.69
   4   3   4    1.10    1.12
  -5  -3  -4   11.76    1.72
   5  -3   4   11.31    2.34
   5   3   4   11.16    2.02
  -6  -3  -4    0.13    1.02
   6  -3   4   -0.08    1.32
   6   3   4    1.18    1.24
   7  -3   4    1.76    1.68
  -7  -3  -4    1.92    1.28
  -8  -3  -4    1.42    1.38
  -8  -4   4   -1.07    1.05
  -8   4   4    2.23    1.53
  -7  -4   4    0.85    1.10
  -7   4   4   -0.09    1.54
  -6  -4   4    7.97    1.69
  -6   4   4    8.45    2.10
  -5  -4   4    9.10    1.66
  -5   4   4    7.16    1.80
  -4  -4   4   18.92    1.98
  -4  -4   4   16.42    1.94
  -4   4   4   15.69    2.19
  -3  -4   4   29.97    2.03
  -3  -4   4   31.01    2.13
  -3   4   4   28.03    2.52
   3   4  -4   30.75    1.89
  -2  -4   4   10.80    1.25
  -2  -4   4   12.16    1.37
   2   4  -4   10.50    1.42
  -2   4   4    9.63    1.63
  -1  -4   4    0.95    0.51
  -1  -4   4    1.36    0.77
  -1   4   4    1.59    1.23
   1   4  -4    0.93    0.77
   0  -4   4    3.16    0.56
   0  -4   4    3.24    0.85
   0   4   4    2.80    1.40
   0   4  -4    2.30    0.70
   1  -4   4    0.19    0.62
  -1  -4  -4    1.12    0.63
   1   4   4    1.47    1.61
  -1   4  -4    0.28    0.67
   2  -4   4  101.74    4.52
  -2  -4  -4  106.06    4.29
   2   4   4  102.89    4.94
  -2   4  -4  100.25    4.67
  -3  -4  -4   71.27    3.43
   3   4   4   71.53    3.97
  -3   4  -4   67.75    3.87
  -4  -4  -4    2.73    1.06
   4   4   4    1.31    1.26
  -4   4  -4    1.22    1.19
  -5  -4  -4    0.20    0.89
  -5   4  -4    1.74    1.38
   5   4   4    1.57    1.34
  -6  -4  -4    2.24    1.21
  -6   4  -4    4.74    1.67
  -7  -4  -4   -0.05    1.09
  -7   4  -4    3.17    1.47
  -8  -4  -4    0.37    1.29
  -8   4  -4    7.94    2.01
  -8  -5   4    1.33    1.37
  -7  -5   4    0.54    1.05
  -7   5   4   -1.57    1.43
  -6  -5   4    2.83    1.32
  -6   5   4    1.11    1.78
  -5  -5   4    1.08    0.99
  -5   5   4   -0.18    1.36
  -4  -5   4    6.84    1.34
  -4  -5   4    6.05    1.39
  -4   5   4    5.78    1.97
  -3  -5   4   17.20    1.79
  -3  -5   4   20.01    1.90
  -3   5   4   15.43    2.35
  -2  -5   4   38.55    2.30
  -2  -5   4   36.38    2.23
  -2   5   4   34.94    3.02
   2   5  -4   35.08    2.83
  -1  -5   4   90.34    4.00
  -1  -5   4   95.32    3.78
   1   5  -4   96.97    4.31
  -1   5   4   90.60    4.86
   0  -5   4   -0.82    0.65
   0  -5   4    0.51    0.48
   0   5  -4    0.67    0.86
   0   5   4    1.29    1.61
   1  -5   4   27.37    2.09
  -1  -5  -4   26.71    1.93
  -1   5  -4   31.44    2.37
   1   5   4   27.68    3.06
  -2  -5  -4   12.82    1.58
   2  -5   4   20.14    2.18
  -2   5  -4   13.98    1.92
   2   5   4   12.45    2.30
  -3  -5  -4    2.21    1.00
   3   5   4    1.24    1.43
  -3   5  -4    2.26    1.28
  -4  -5  -4    7.52    1.42
   4   5   4   13.81    2.29
  -4   5  -4   12.65    2.18
  -5  -5  -4    1.26    1.04
   5   5   4   -1.14    1.04
  -5   5  -4    0.89    1.34
  -6  -5  -4    9.30    1.92
  -6   5  -4   10.51    2.26
  -7  -5  -4    2.08    1.44
  -7   5  -4    3.03    1.70
  -8  -5  -4    4.99    1.90
  -7  -6   4    0.08    1.09
  -7   6   4   -3.01    1.98
  -6  -6   4   -0.87    1.00
  -6   6   4   -1.31    1.67
  -5  -6   4    0.46    1.04
  -5   6   4    0.65    1.81
  -4  -6   4    2.30    1.07
  -4   6   4    2.99    1.85
  -3  -6   4    7.29    1.34
  -3  -6   4   11.01    1.56
  -3   6   4   11.76    2.50
  -2  -6   4    0.37    0.69
  -2  -6   4    0.88    0.91
   2   6  -4   -0.20    1.72
  -2   6   4    0.15    1.68
  -1  -6   4   -0.15    0.55
  -1  -6   4    1.17    0.95
  -1   6   4   -0.77    1.79
   1   6  -4   -1.62    1.42
   0  -6   4    8.32    1.46
   0  -6   4    7.78    1.05
   0   6   4    6.62    2.34
   0   6  -4    7.80    1.67
   1  -6   4    2.53    1.19
  -1  -6  -4    5.28    1.20
   1   6   4    7.57    2.50
  -1   6  -4    3.63    1.34
   2  -6   4    4.19    1.44
  -2   6  -4    6.57    1.71
   2   6   4    5.55    2.45
  -3  -6  -4    2.33    1.13
   3   6   4    4.49    1.90
  -3   6  -4    3.37    1.55
  -4  -6  -4   34.49    2.66
  -4   6  -4   31.62    3.24
   4   6   4   40.70    3.44
  -5  -6  -4   14.35    2.23
  -5   6  -4   15.70    2.82
  -6  -6  -4    7.02    1.94
  -6   6  -4    9.00    2.49
  -7  -6  -4   14.26    2.56
  -7   6  -4   17.94    3.27
  -7  -7   4    0.70    1.35
  -7   7   4   -2.36    2.25
  -6  -7   4    1.79    1.23
  -6   7   4   -0.99    2.44
  -5  -7   4    0.51    1.03
  -5   7   4   -0.88    2.29
  -4  -7   4   10.62    1.74
  -4   7   4   12.34    2.86
  -3  -7   4    5.45    1.29
  -3   7   4    3.20    2.21
  -2  -7   4   21.77    2.16
  -2  -7   4   26.03    2.21
  -2   7   4   24.50    3.47
  -1  -7   4    1.35    0.82
  -1  -7   4    0.26    1.01
   1   7  -4    0.32    1.94
  -1   7   4   -1.07    2.21
   0  -7   4    0.19    1.00
   0  -7   4   -0.78    0.64
   0   7   4    1.44    2.67
   0   7  -4   -1.70    1.45
   1  -7   4    2.76    1.42
  -1  -7  -4    2.29    1.07
  -1   7  -4    3.58    1.75
   1   7   4    1.91    2.44
  -2  -7  -4   11.82    1.71
  -2   7  -4   13.49    2.39
   2   7   4   16.39    3.16
  -3  -7  -4   22.02    2.46
   3   7   4   22.65    3.34
  -3   7  -4   22.70    3.12
  -4  -7  -4   -0.57    0.82
   4   7   4    1.86    1.53
  -4   7  -4    1.45    1.71
  -5  -7  -4   18.82    2.72
  -5   7  -4   21.28    3.47
  -6  -7  -4    6.78    1.92
  -6   7  -4    7.98    2.58
  -7  -7  -4    3.58    1.75
  -6  -8   4    4.68    1.68
  -6   8   4    1.04    2.85
  -5  -8   4    1.83    1.30
  -5   8   4    2.90    2.83
  -4  -8   4    1.52    1.13
  -4   8   4   -1.97    2.26
  -3  -8   4    3.00    1.15
  -3   8   4    6.48    2.84
  -2  -8   4    3.41    1.12
  -2  -8   4    4.92    1.44
  -2   8   4    6.16    2.91
  -1  -8   4   34.24    2.50
  -1  -8   4   35.35    2.85
  -1   8   4   35.35    4.52
   1   8  -4   41.17    4.14
   0  -8   4   23.09    2.80
   0   8   4   12.72    3.67
   0   8  -4   12.16    2.73
  -1  -8  -4   16.09    2.11
   1  -8   4   18.54    2.54
  -1   8  -4   15.14    2.67
   1   8   4   13.57    3.64
  -2  -8  -4    1.02    1.02
  -2   8  -4   -2.50    1.49
   2   8   4   -0.28    2.37
  -3  -8  -4    0.60    1.06
   3   8   4    2.43    2.26
  -3   8  -4   -1.61    1.87
  -4  -8  -4   -0.48    1.04
  -4   8  -4   -0.64    1.89
  -5  -8  -4    2.51    1.41
  -5   8  -4   -1.12    1.92
  -6  -8  -4    0.59    1.26
  -5  -9   4    0.19    1.14
  -5   9   4   -7.25    2.85
  -4  -9   4    0.74    1.10
  -4   9   4   -5.85    2.96
  -3  -9   4    1.08    1.15
  -3   9   4   -1.14    3.02
  -2  -9   4   -0.97    0.85
  -2   9   4   -2.37    3.31
  -1  -9   4    0.75    1.21
  -1   9   4    0.69    3.17
   0  -9   4   -0.17    1.13
   0   9  -4   -2.21    2.44
   0   9   4   -1.37    3.35
   1   9   4   -3.20    3.14
  -1   9  -4   -1.12    2.21
  -2  -9  -4    2.79    1.35
  -2   9  -4   -0.32    2.30
   2   9   4    2.13    2.84
  -3  -9  -4    0.97    1.28
  -3   9  -4   -1.61    1.93
   3   9   4    2.80    2.18
  -4  -9  -4    2.31    1.47
  -4   9  -4    3.74    2.48
  -5  -9  -4   -0.88    1.19
  -4 -10   4   -0.95    1.11
  -3 -10   4   -1.13    0.92
  -3  10   4   -2.02    3.47
  -2  10   4   -5.95    3.21
  -1  10   4   -2.89    3.37
   0  10   4    1.42    3.59
   0  10  -4   -0.18    3.97
   1  10   4    1.46    3.73
  -1  10  -4    0.91    3.01
  -2 -10  -4   -1.10    1.15
   2  10   4   -0.14    2.95
  -2  10  -4   -3.20    2.59
  -3 -10  -4    2.36    1.56
  -3  10  -4    1.53    2.65
  -4 -10  -4   -2.10    1.25
  -1  11   4   -9.05    4.15
   0  11   4  -11.62    3.67
   1  11   4   -1.63    3.92
  -1  11  -4   -9.27    3.38
  -2  11  -4   -6.53    2.73
  -9   0   5    1.34    1.19
  -8   0   5    1.45    1.25
  -7   0   5    0.25    1.41
  -6   0   5   -0.17    1.21
  -5   0   5   -0.87    0.64
  -5   0   5    0.38    1.14
  -4   0   5    0.20    0.57
  -4   0   5    0.43    0.88
  -3   0   5   -0.25    0.41
  -3   0   5   -0.04    0.69
  -2   0   5    0.22    0.42
  -2   0   5    0.02    0.59
  -1   0   5   -0.35    0.56
  -1   0   5    0.80    0.60
   0   0   5    0.42    0.52
   0   0   5    0.23    0.54
   1   0   5   -0.21    0.53
   1   0   5   -0.44    0.36
   2   0   5   -0.33    0.55
  -2   0  -5   -0.35    0.30
   2   0   5    0.02    0.33
  -3   0  -5   -0.18    0.42
   3   0   5    0.53    0.75
   4   0   5   -0.63    0.78
  -4   0  -5    0.61    0.58
  -5   0  -5    1.01    0.82
   5   0   5    0.31    1.07
   6   0   5   -0.61    1.02
  -6   0  -5   -0.15    0.84
   7   0   5   -0.50    1.32
   8   0   5    2.58    1.80
  -8  -1   5    9.91    2.03
  -8   1   5   13.94    2.57
  -7  -1   5   -0.21    1.41
  -7  -1   5    0.63    1.01
  -7   1   5    0.36    1.36
  -6  -1   5    1.38    1.39
  -6   1   5    3.83    1.44
  -5  -1   5    5.39    1.44
  -5   1   5    4.20    1.15
  -5   1   5    5.48    1.49
  -4  -1   5    7.60    1.42
  -4  -1   5   10.27    0.97
  -4   1   5    7.39    1.31
  -4   1   5    7.57    1.19
  -3  -1   5   10.96    1.36
  -3  -1   5    9.25    0.72
  -3   1   5    9.42    1.26
  -3   1   5   10.51    1.13
  -2  -1   5   93.43    3.02
  -2  -1   5  101.93    3.83
  -2   1   5   93.98    3.62
  -2   1   5   91.53    3.71
  -1  -1   5  446.86   14.03
  -1  -1   5  435.01   13.50
  -1   1   5  446.68   13.94
  -1   1   5  432.23   14.09
   0  -1   5   60.22    2.38
   0  -1   5   56.47    2.36
   0   1   5   57.87    2.21
   0   1   5   54.03    2.65
   1  -1   5   71.38    3.10
  -1  -1  -5   69.60    2.65
   1  -1   5   69.52    2.75
   1   1   5   72.01    3.18
   2  -1   5   40.63    2.43
  -2  -1  -5   43.69    1.89
   2  -1   5   40.08    1.97
   2   1   5   40.85    2.41
  -3  -1  -5   52.73    2.40
   3  -1   5   52.86    3.10
  -3   1  -5   52.93    2.14
   3   1   5   55.22    3.08
  -4  -1  -5   53.67    2.65
   4  -1   5   51.27    3.34
  -4   1  -5   51.42    2.36
   4   1   5   51.70    3.31
   5  -1   5    0.84    1.20
  -5  -1  -5    2.20    0.95
   5   1   5    0.36    1.15
  -5   1  -5    1.91    0.73
   6  -1   5    1.84    1.53
  -6  -1  -5    3.63    1.13
   6   1   5    4.22    1.74
  -7  -1  -5    7.33    1.61
   7  -1   5    8.74    2.29
   7   1   5    7.90    2.21
   8  -1   5    2.73    1.98
  -8  -2   5   -0.63    0.99
  -8   2   5    0.40    1.56
  -7  -2   5    0.43    0.99
  -6  -2   5    1.53    1.42
  -6  -2   5    4.47    1.34
  -6   2   5    2.57    1.30
  -6   2   5    3.17    1.43
  -5  -2   5    7.85    1.67
  -5   2   5    4.66    1.32
  -5   2   5    3.82    1.38
  -4  -2   5    5.71    1.33
  -4   2   5    3.33    1.03
  -4   2   5    2.06    1.01
  -3  -2   5   -0.43    0.86
  -3   2   5    0.57    0.73
   3   2  -5    0.40    0.32
  -2  -2   5   15.58    1.38
  -2   2   5   16.44    1.53
  -1  -2   5   -0.43    0.61
  -1   2   5    0.26    1.03
   1   2  -5    0.35    0.26
   0  -2   5    0.59    0.57
   0  -2   5    1.06    0.51
   0   2   5    0.65    0.41
   0   2   5    1.71    1.11
   1  -2   5   17.96    1.51
  -1  -2  -5   17.97    1.19
   1  -2   5   16.54    1.23
   1   2   5   17.10    1.76
  -2  -2  -5    5.16    0.77
   2  -2   5    7.28    1.05
   2  -2   5    6.33    1.19
   2   2   5    5.91    1.18
  -3  -2  -5   50.18    2.48
   3  -2   5   55.79    3.28
  -3   2  -5   51.00    1.99
   3   2   5   51.31    3.07
   4  -2   5   19.27    2.46
  -4  -2  -5   18.38    1.63
   4   2   5   18.96    2.28
  -4   2  -5   18.45    1.28
   5  -2   5   74.85    4.63
  -5  -2  -5   75.00    3.78
   5   2   5   82.76    4.69
  -6  -2  -5   19.15    2.20
   6  -2   5   12.87    2.55
   6   2   5   18.84    2.83
   7  -2   5    0.87    1.61
  -7  -2  -5    2.09    1.22
   7   2   5    3.11    1.69
   8  -2   5    0.66    1.87
  -8  -2  -5    1.48    1.58
  -8  -3   5    2.30    1.42
  -8   3   5    7.09    2.08
  -7  -3   5    0.69    1.14
  -7   3   5    2.18    1.35
  -6  -3   5    0.21    0.82
  -6   3   5    2.86    1.37
  -6   3   5    1.67    1.39
  -5  -3   5   11.00    1.72
  -5  -3   5    9.98    1.84
  -5   3   5   11.06    1.99
  -4  -3   5    2.30    0.95
  -4  -3   5   -0.91    1.11
  -4   3   5    0.28    1.11
  -3  -3   5   -0.23    0.58
  -3  -3   5   -0.27    0.91
   3   3  -5    1.86    0.43
  -3   3   5    0.45    1.04
  -2  -3   5    8.73    1.23
  -2  -3   5    9.41    1.14
   2   3  -5   10.74    0.98
  -2   3   5   12.17    1.63
  -1  -3   5   15.43    1.08
  -1  -3   5   15.12    1.45
  -1   3   5   11.73    1.70
   1   3  -5   13.30    0.98
   0  -3   5    0.33    0.29
   0  -3   5   -0.31    0.61
   0   3   5    1.04    1.20
   0   3  -5   -0.29    0.46
   1  -3   5  113.98    4.74
   1  -3   5  118.86    4.61
  -1  -3  -5  116.51    4.38
   1   3   5  118.32    5.12
   2  -3   5   37.36    2.51
   2  -3   5   37.85    2.24
  -2  -3  -5   37.52    2.07
   2   3   5   35.98    2.59
  -3  -3  -5   29.38    1.93
   3  -3   5   25.94    2.40
   3   3   5   29.43    2.41
   4  -3   5   11.59    2.19
  -4  -3  -5   14.18    1.65
   4   3   5   13.86    2.06
   5  -3   5   13.97    2.47
  -5  -3  -5   12.05    1.68
   5   3   5   11.72    2.18
   6  -3   5   -0.81    1.21
  -6  -3  -5    0.69    1.08
   6   3   5    1.02    1.29
  -7  -3  -5   10.82    2.00
   7  -3   5    5.20    2.13
   8  -3   5   -1.67    1.94
  -8  -3  -5   -0.22    1.20
  -8  -4   5    0.06    1.30
  -8   4   5    3.59    1.78
  -7  -4   5    1.11    1.16
  -7   4   5    3.02    1.49
  -7   4   5    0.22    1.64
  -6  -4   5   10.36    1.91
  -6   4   5    6.88    2.05
  -5  -4   5    1.24    1.48
  -5  -4   5    2.73    1.12
  -5   4   5    3.46    1.64
  -4  -4   5    0.97    1.22
  -4  -4   5    0.12    0.77
  -4   4   5    0.54    1.26
  -3  -4   5   37.04    2.43
  -3  -4   5   35.30    2.30
  -3   4   5   32.48    2.91
  -2  -4   5   28.66    1.82
  -2  -4   5   29.26    1.96
   2   4  -5   28.09    2.00
  -2   4   5   28.31    2.50
  -1  -4   5   16.92    1.47
  -1  -4   5   21.08    1.35
   1   4  -5   18.90    1.45
  -1   4   5   21.62    2.40
   0  -4   5   21.00    1.63
   0  -4   5   17.99    1.12
   0   4  -5   18.81    1.49
   0   4   5   19.74    2.39
   1  -4   5    3.23    0.97
   1  -4   5    2.32    0.45
  -1  -4  -5    2.51    0.76
  -1   4  -5    2.40    0.94
   1   4   5    2.16    1.51
  -2  -4  -5    7.07    1.17
   2  -4   5    6.35    1.25
  -2   4  -5    6.84    1.34
   2   4   5    6.35    1.71
   3  -4   5   83.60    4.58
  -3  -4  -5   81.73    3.83
   3   4   5   89.12    4.61
  -4  -4  -5    1.21    0.87
   4  -4   5    3.52    1.60
   4   4   5    1.68    1.27
   5  -4   5   -0.28    1.29
  -5  -4  -5   -0.42    0.79
   5   4   5    0.67    1.25
  -6  -4  -5    2.66    1.22
   6  -4   5   -1.26    1.42
   6   4   5   -0.20    1.28
  -6   4  -5    1.98    1.33
  -7  -4  -5    0.00    1.16
  -7   4  -5    7.18    1.89
  -8  -4  -5    1.47    1.52
  -8   4  -5    9.95    2.24
  -8  -5   5    1.81    1.43
  -8   5   5    4.82    1.85
  -7  -5   5    0.16    1.12
  -7   5   5   -0.23    1.75
  -6  -5   5    0.37    1.03
  -6   5   5    0.96    1.59
  -5  -5   5    0.09    0.90
  -5   5   5   -0.97    1.36
  -4  -5   5    3.57    1.37
  -4  -5   5    2.84    1.11
  -4   5   5    3.99    1.88
  -3  -5   5    5.03    1.26
  -3  -5   5    2.41    0.90
  -3   5   5    2.71    1.74
  -2  -5   5  111.94    4.58
  -2  -5   5  101.76    4.35
  -2   5   5  112.10    5.42
   2   5  -5   97.82    4.57
  -1  -5   5   29.67    2.09
  -1  -5   5   31.94    1.84
   1   5  -5   28.55    2.18
  -1   5   5   29.27    3.08
   0  -5   5    0.10    0.77
   0  -5   5    0.42    0.45
   0   5   5   -0.86    1.64
   0   5  -5    0.37    0.81
  -1  -5  -5   70.97    3.34
   1  -5   5   64.93    3.45
  -1   5  -5   72.16    3.62
   1   5   5   64.67    4.39
   2  -5   5    8.22    1.64
  -2  -5  -5    8.16    1.39
  -2   5  -5    7.48    1.53
   2   5   5    9.86    2.35
  -3  -5  -5    1.90    1.01
   3   5   5    3.84    1.69
  -3   5  -5    2.53    1.47
  -4  -5  -5    0.59    0.93
  -4   5  -5   -0.32    1.16
   4   5   5    0.07    1.15
  -5  -5  -5   10.11    1.74
   5   5   5   18.81    2.71
  -5   5  -5   14.27    2.50
  -6  -5  -5   13.39    2.20
  -6   5  -5   25.37    3.38
  -7  -5  -5    1.98    1.50
  -7   5  -5    4.99    1.89
  -8  -5  -5   -0.56    1.25
  -7  -6   5   -0.32    1.09
  -7   6   5   -1.39    2.11
  -6  -6   5    3.12    1.34
  -6   6   5   -2.68    1.99
  -5  -6   5    4.16    1.43
  -5   6   5    3.25    2.25
  -4  -6   5    0.02    0.79
  -4   6   5    1.19    1.79
  -3  -6   5    0.22    0.95
  -3  -6   5    0.25    0.76
  -3   6   5    0.15    1.75
  -2  -6   5    0.30    0.69
  -2  -6   5    0.62    0.90
  -2   6   5    2.82    1.99
  -1  -6   5    3.75    0.86
  -1  -6   5    3.38    1.12
   1   6  -5    3.99    1.59
  -1   6   5    5.12    2.27
   0  -6   5   68.31    2.96
   0  -6   5   63.18    3.56
   0   6   5   68.36    4.84
   0   6  -5   63.73    3.66
   1  -6   5   -0.44    0.92
  -1  -6  -5   -0.03    0.81
  -1   6  -5    0.09    1.32
   1   6   5    1.08    2.19
  -2  -6  -5    8.39    1.45
   2  -6   5    9.23    1.89
  -2   6  -5    7.34    1.74
   2   6   5    9.58    2.66
  -3  -6  -5    6.49    1.36
  -3   6  -5    5.53    1.75
   3   6   5    8.12    2.26
  -4  -6  -5   14.04    2.06
  -4   6  -5   11.18    2.26
   4   6   5   16.77    2.64
  -5  -6  -5   59.37    3.86
  -5   6  -5   54.19    4.37
   5   6   5   61.28    4.43
  -6  -6  -5    2.60    1.44
  -6   6  -5    3.94    1.93
  -7  -6  -5    6.25    2.00
  -7   6  -5   10.56    2.77
  -7  -7   5    1.86    1.54
  -7   7   5    2.96    2.86
  -6  -7   5   -1.33    0.99
  -6   7   5   -0.40    2.27
  -5  -7   5    2.28    1.26
  -5   7   5    2.69    2.44
  -4  -7   5    2.48    1.17
  -4   7   5    3.85    2.41
  -3  -7   5    2.98    1.17
  -3  -7   5    1.47    0.94
  -3   7   5    0.52    2.15
  -2  -7   5    0.63    0.74
  -2  -7   5    0.69    1.04
  -2   7   5   -1.03    2.14
  -1  -7   5   -1.16    0.89
  -1  -7   5    0.06    0.70
   1   7  -5   -1.78    1.81
  -1   7   5    2.16    2.74
   0  -7   5   28.43    2.17
   0  -7   5   28.76    2.59
   0   7   5   34.00    4.16
   0   7  -5   28.86    2.99
  -1  -7  -5   18.73    2.17
   1  -7   5   17.48    2.48
   1   7   5   15.48    3.49
  -1   7  -5   16.20    2.48
   2  -7   5    3.02    1.50
  -2  -7  -5    4.22    1.21
  -2   7  -5    5.26    2.03
   2   7   5    4.29    2.55
  -3  -7  -5   78.58    4.35
  -3   7  -5   85.96    5.19
   3   7   5   78.73    5.25
  -4  -7  -5    0.39    0.99
  -4   7  -5   -0.12    1.59
   4   7   5    5.35    1.99
  -5  -7  -5    4.01    1.59
  -5   7  -5   10.00    2.55
  -6  -7  -5    0.81    1.31
  -6   7  -5    3.78    2.11
  -7  -7  -5    4.87    1.89
  -6  -8   5   -0.45    1.14
  -6   8   5   -1.38    2.83
  -5  -8   5    7.19    1.70
  -5   8   5    3.99    3.02
  -4  -8   5   -0.38    0.92
  -4   8   5   -0.81    2.53
  -3  -8   5    0.31    0.90
  -3   8   5   -1.18    2.55
  -2  -8   5    1.53    1.04
  -2  -8   5    2.37    1.31
  -2   8   5   -2.97    2.45
  -1  -8   5    0.36    1.17
  -1  -8   5    1.33    0.95
  -1   8   5    1.99    2.86
   0  -8   5    0.36    1.24
   0   8   5    0.03    2.78
   0   8  -5   -2.47    1.78
   1  -8   5    9.75    2.01
   1   8   5    8.40    3.19
  -1   8  -5    6.84    2.10
  -2  -8  -5    1.43    1.13
  -2   8  -5    0.89    1.89
   2   8   5    4.65    2.75
  -3  -8  -5    2.14    1.24
  -3   8  -5    3.05    1.96
   3   8   5    3.33    2.34
  -4  -8  -5    3.96    1.58
  -4   8  -5    2.94    2.22
   4   8   5   10.71    2.49
  -5  -8  -5   -0.28    1.16
  -5   8  -5    1.28    2.10
  -6  -8  -5    2.06    1.64
  -5  -9   5    0.87    1.25
  -5   9   5   -2.02    3.34
  -4  -9   5    1.16    1.16
  -4   9   5   -2.71    3.00
  -3  -9   5    0.79    1.14
  -3   9   5   -2.86    3.32
  -2  -9   5    4.20    1.32
  -2   9   5   -4.39    3.36
  -1  -9   5    1.47    1.36
  -1   9   5   -2.56    3.43
   0  -9   5    0.67    1.36
   0   9  -5   -1.81    2.21
   0   9   5    0.57    3.26
   1  -9   5   23.76    3.21
  -1   9  -5   18.52    3.43
   1   9   5   16.04    3.96
  -2  -9  -5    6.26    1.67
  -2   9  -5    4.12    2.32
   2   9   5    9.49    3.27
  -3  -9  -5    2.65    1.38
   3   9   5    7.13    2.78
  -3   9  -5    1.17    2.24
  -4  -9  -5    4.70    1.63
  -4   9  -5    4.07    2.42
  -5  -9  -5    0.35    1.50
  -4 -10   5   -0.99    1.05
  -3 -10   5    0.23    1.14
  -3  10   5   -5.71    3.93
  -2  10   5   -2.07    3.69
  -1 -10   5    2.37    2.27
  -1  10   5   -2.53    4.02
   0 -10   5   14.33    2.69
   0  10   5    4.01    3.83
   1  10   5    3.88    3.75
  -1  10  -5    0.40    2.84
  -2  10  -5   -3.84    2.50
   2  10   5    1.75    3.02
  -3 -10  -5   -0.50    1.16
  -3  10  -5    0.43    2.48
  -4 -10  -5    2.05    1.65
  -1  11   5   -6.05    4.41
   0  11   5    0.42    4.40
   1  11   5    2.05    4.09
   2  11   5   10.24    3.97
  -2  11  -5   -1.06    3.51
  -8   0   6   -2.57    1.51
  -7   0   6    2.25    1.49
  -6   0   6   18.38    2.42
  -5   0   6    0.45    1.15
  -4   0   6   77.30    3.73
  -4   0   6   75.59    3.22
  -3   0   6    1.87    0.59
  -3   0   6    0.31    0.75
  -2   0   6  195.14    6.47
  -2   0   6  192.57    6.80
  -1   0   6  111.19    4.08
  -1   0   6  116.84    4.23
   0   0   6  289.43    9.19
   0   0   6  277.66    9.33
   1   0   6  238.12    8.25
   1   0   6  235.28    7.66
   2   0   6  157.59    6.17
   2   0   6  158.53    5.39
  -2   0  -6  159.06    5.26
   3   0   6   55.40    3.21
  -3   0  -6   53.50    2.27
   4   0   6    9.09    1.77
  -4   0  -6   13.94    1.36
   5   0   6    0.54    1.12
  -5   0  -6    0.91    0.79
  -6   0  -6    7.67    1.90
   6   0   6    7.00    1.91
   7   0   6   -1.66    1.26
   8   0   6   -0.92    1.56
  -8  -1   6    0.66    1.22
  -8   1   6    1.93    1.90
  -7  -1   6    4.54    1.74
  -7   1   6    5.25    1.79
  -6  -1   6   17.88    2.35
  -6   1   6   17.40    2.38
  -5  -1   6    0.84    1.13
  -5   1   6    0.39    1.03
  -5   1   6   -0.17    0.82
  -4  -1   6    2.52    0.62
  -4  -1   6    3.59    1.28
  -4   1   6    2.98    0.96
  -4   1   6    3.95    1.22
  -3  -1   6    8.84    0.72
  -3  -1   6    8.08    1.24
  -3   1   6   10.05    1.37
  -3   1   6   11.25    1.23
  -2  -1   6   29.83    1.91
  -2   1   6   29.87    1.80
  -2   1   6   27.85    1.79
  -1  -1   6  184.26    5.91
  -1  -1   6  183.39    6.39
  -1   1   6  181.60    6.54
  -1   1   6  185.74    6.30
   0  -1   6  235.54    8.14
   0  -1   6  252.71    8.22
   0   1   6  246.29    8.02
   0   1   6  254.57    8.55
   1  -1   6   64.94    2.61
   1  -1   6   61.32    2.91
   1   1   6   60.86    2.29
   1   1   6   60.68    3.00
  -2  -1  -6    4.70    0.67
   2  -1   6    4.24    0.77
   2  -1   6    4.53    1.05
   2   1   6    3.60    1.00
   3  -1   6   27.46    2.27
  -3  -1  -6   27.90    1.61
   3   1   6   30.13    2.42
  -3   1  -6   27.23    1.33
   4  -1   6   25.14    2.46
  -4  -1  -6   30.15    1.90
  -4   1  -6   30.53    1.66
   4   1   6   30.99    2.62
   5  -1   6   32.78    3.02
  -5  -1  -6   34.69    2.34
  -5   1  -6   35.28    3.56
   5   1   6   30.74    3.06
  -6  -1  -6    0.77    0.95
   6  -1   6    1.48    1.51
   6   1   6    0.03    1.16
   7  -1   6   17.00    2.99
   7   1   6   13.94    2.75
   8  -1   6    3.52    2.14
   8   1   6    2.34    2.61
  -8  -2   6   -0.38    0.98
  -8   2   6    0.28    1.53
  -7  -2   6   -0.31    1.01
  -7   2   6    0.00    1.39
  -6  -2   6    9.46    1.70
  -6  -2   6   15.03    2.22
  -6   2   6    9.75    2.77
  -6   2   6   22.99    2.69
  -5  -2   6   12.12    1.98
  -5   2   6   10.93    1.78
  -5   2   6    9.31    1.71
  -4  -2   6    4.24    1.39
  -4   2   6    2.26    1.12
  -4   2   6    3.51    1.12
  -3  -2   6   70.29    3.31
  -3   2   6   68.00    3.27
  -3   2   6   69.56    3.31
  -2  -2   6   61.15    2.93
  -2   2   6   61.74    2.99
  -2   2   6   59.41    2.80
  -1  -2   6   89.54    3.63
  -1   2   6   90.84    3.53
  -1   2   6   90.27    4.11
   0  -2   6   53.83    2.42
   0  -2   6   51.30    2.43
   0   2   6   57.54    3.06
   0   2   6   53.40    2.17
  -1  -2  -6   62.42    2.62
   1  -2   6   64.03    3.02
   1  -2   6   59.76    2.72
   1   2   6   64.14    3.27
   2  -2   6   10.72    1.52
  -2  -2  -6   10.94    1.08
   2  -2   6    9.97    1.20
   2   2   6   10.18    1.51
   3  -2   6   36.58    2.71
   3  -2   6   35.21    2.22
  -3  -2  -6   39.27    2.12
  -3   2  -6   38.27    1.54
   3   2   6   37.28    2.79
   4  -2   6    1.80    1.09
  -4  -2  -6    3.64    0.94
   4   2   6    2.45    1.26
   5  -2   6   16.38    2.69
  -5  -2  -6   17.77    1.89
   5   2   6   19.66    2.63
  -6  -2  -6    0.04    0.90
   6  -2   6   -0.34    1.46
   6   2   6    1.35    1.27
   7  -2   6    0.74    1.48
  -7  -2  -6    0.85    1.13
   7   2   6    2.31    1.70
   8  -2   6   -0.77    1.77
  -8  -3   6   -0.05    1.11
  -8   3   6    4.32    1.84
  -7  -3   6    1.12    1.10
  -7   3   6    2.83    1.58
  -6  -3   6    2.21    1.18
  -6  -3   6    2.00    1.60
  -6   3   6    1.17    1.37
  -6   3   6    4.15    1.54
  -5  -3   6   -0.65    1.38
  -5  -3   6    0.74    0.92
  -5   3   6    1.23    1.26
  -5   3   6   -0.38    1.14
  -4  -3   6   -0.38    0.72
  -4  -3   6   -0.89    1.18
  -4   3   6    0.46    1.23
  -3  -3   6   20.96    1.75
  -3  -3   6   22.30    2.02
  -3   3   6   23.65    2.12
  -2  -3   6    5.69    0.95
  -2  -3   6    7.26    1.23
  -2   3   6    4.68    1.30
   2   3  -6    7.02    0.69
  -1  -3   6  365.15   11.76
  -1  -3   6  367.30   12.07
  -1   3   6  373.91   12.68
   1   3  -6  352.94   11.54
   0  -3   6   29.33    1.81
   0  -3   6   29.53    1.34
   0   3   6   30.32    2.55
   0   3  -6   28.46    1.71
   1  -3   6  168.43    6.32
  -1  -3  -6  169.05    5.91
   1  -3   6  159.05    6.08
   1   3   6  158.87    5.32
   1   3   6  165.08    6.66
   2  -3   6   50.22    2.69
  -2  -3  -6   51.44    2.51
   2  -3   6   45.52    2.93
   2   3   6   51.38    3.15
  -3  -3  -6   43.87    2.42
   3  -3   6   39.93    3.00
   3  -3   6   40.80    2.56
   3   3   6   41.44    3.08
   4  -3   6    0.29    1.12
  -4  -3  -6    1.31    0.84
   4   3   6    0.43    1.22
  -5  -3  -6    5.96    1.37
   5  -3   6    6.54    1.93
   5   3   6    5.58    1.76
  -6  -3  -6    1.52    1.13
   6  -3   6    2.89    1.85
   6   3   6    0.84    1.40
  -7  -3  -6    6.29    1.65
   7  -3   6    6.44    2.20
   7   3   6    7.35    2.37
   8  -3   6   -2.32    1.80
  -8  -3  -6   -0.95    1.16
  -8  -4   6    2.36    1.58
  -8   4   6    4.88    2.04
  -7  -4   6    2.34    1.42
  -7   4   6    5.32    1.86
  -6  -4   6    9.10    1.72
  -6   4   6    7.65    1.98
  -6   4   6    7.76    1.83
  -5  -4   6    0.08    0.80
  -5  -4   6   -0.10    1.38
  -5   4   6    1.18    1.39
  -4  -4   6    4.81    1.48
  -4  -4   6    2.76    1.01
  -4   4   6    5.01    1.72
  -3  -4   6   25.26    2.26
  -3  -4   6   22.50    1.86
  -3   4   6   24.47    2.50
  -2  -4   6    0.04    0.50
  -2  -4   6    0.10    0.86
   2   4  -6    0.21    0.90
  -2   4   6   -0.01    1.36
  -1  -4   6   24.44    1.48
  -1  -4   6   21.77    1.71
   1   4  -6   23.33    1.52
  -1   4   6   20.71    2.50
   0  -4   6   10.66    0.93
   0  -4   6   11.29    1.48
   0   4   6   10.84    2.07
   0   4  -6    8.83    1.14
   1  -4   6   53.32    2.00
   1  -4   6   54.01    2.93
  -1  -4  -6   60.85    2.81
   1   4   6   59.11    3.68
  -1   4  -6   50.59    2.89
  -2  -4  -6    2.15    0.84
   2  -4   6    1.47    0.90
   2  -4   6    2.78    1.21
   2   4   6   -0.03    1.45
   3  -4   6   10.78    2.10
  -3  -4  -6    8.73    1.37
   3  -4   6    9.54    1.58
   3   4   6    8.90    1.87
  -4  -4  -6    0.47    0.81
   4  -4   6   -0.01    1.15
   4   4   6   -0.86    1.09
  -5  -4  -6    2.19    1.08
   5  -4   6    2.53    1.60
   5   4   6    4.95    1.64
   6  -4   6    6.89    2.27
  -6  -4  -6    4.35    1.46
   6   4   6    9.62    2.24
  -7   4  -6   13.92    2.52
  -8  -4  -6   -0.22    1.30
  -8   4  -6    8.10    2.05
  -8  -5   6   -0.05    1.23
  -8   5   6    1.28    1.43
  -7  -5   6    1.08    1.23
  -7   5   6   -0.12    1.99
  -7   5   6    3.20    1.52
  -6  -5   6   -0.62    0.87
  -6   5   6    0.30    1.67
  -5  -5   6    5.56    1.44
  -5   5   6    3.63    1.77
  -4  -5   6    6.86    1.59
  -4  -5   6    4.85    1.29
  -4   5   6    5.58    1.93
  -3  -5   6    0.46    0.76
  -3  -5   6    3.77    1.30
  -3   5   6    0.48    1.63
  -2  -5   6    3.21    1.15
  -2  -5   6    2.75    0.84
  -2   5   6    4.97    2.07
  -1  -5   6    2.57    1.06
  -1  -5   6    3.89    0.81
   1   5  -6    4.91    1.14
  -1   5   6    4.48    1.99
   0  -5   6   24.97    1.47
   0  -5   6   27.55    2.11
   0   5  -6   26.35    2.01
   0   5   6   22.58    2.99
  -1  -5  -6    2.34    0.84
   1  -5   6    1.20    0.93
   1   5   6    1.58    2.07
  -1   5  -6    1.72    0.96
   2  -5   6    1.88    1.03
  -2  -5  -6    1.85    0.92
   2   5   6    3.28    2.07
  -2   5  -6    0.72    1.20
  -3  -5  -6    2.93    1.07
   3   5   6    2.08    1.77
  -3   5  -6    2.49    1.44
  -4  -5  -6   12.96    1.85
  -4   5  -6   12.17    2.28
   4   5   6   11.56    2.32
  -5  -5  -6    3.41    1.34
  -5   5  -6    2.75    1.45
   5   5   6    5.18    1.91
  -6  -5  -6   -1.03    1.01
  -6   5  -6    1.15    1.46
   6   5   6    1.67    1.68
  -7  -5  -6    8.35    2.11
  -7   5  -6   14.11    2.68
  -7  -6   6    1.30    1.33
  -7   6   6    0.88    2.40
  -6  -6   6    0.79    1.18
  -6   6   6   -1.01    1.93
  -5  -6   6    2.32    1.14
  -5   6   6   -0.77    1.87
  -4  -6   6    2.59    1.11
  -4  -6   6    5.86    1.62
  -4   6   6    1.59    1.96
  -3  -6   6   11.55    1.64
  -3  -6   6   11.54    1.76
  -3   6   6   12.60    2.63
  -2  -6   6   11.62    1.71
  -2  -6   6   11.55    1.49
  -2   6   6   15.39    2.86
  -1  -6   6    0.74    0.65
  -1  -6   6   -0.95    0.88
   1   6  -6    1.09    1.29
  -1   6   6    2.19    2.27
   0  -6   6   63.37    3.47
   0  -6   6   59.30    2.73
   0   6   6   61.95    5.10
   0   6  -6   59.46    3.47
  -1  -6  -6   80.43    3.86
   1  -6   6   74.61    4.11
  -1   6  -6   73.40    4.10
   1   6   6   79.71    5.31
  -2  -6  -6   60.00    3.40
   2  -6   6   62.56    3.83
  -2   6  -6   59.99    3.83
   2   6   6   56.60    4.52
  -3  -6  -6    5.23    1.41
   3   6   6    6.07    2.07
  -3   6  -6    6.25    1.92
  -4  -6  -6    0.60    1.11
  -4   6  -6    1.45    1.39
   4   6   6    3.92    1.82
  -5  -6  -6   72.15    4.38
  -5   6  -6   77.54    5.13
   5   6   6   77.66    5.17
  -6  -6  -6   10.18    2.23
  -6   6  -6    8.84    2.36
  -7  -6  -6    1.99    1.69
  -7   6  -6    5.23    2.29
  -7  -7   6   -0.05    1.33
  -7   7   6   -2.11    2.46
  -6  -7   6    5.21    1.67
  -6   7   6    1.51    2.65
  -5  -7   6    0.81    1.18
  -5   7   6   -1.83    2.28
  -4  -7   6    4.96    1.42
  -4   7   6    1.70    2.62
  -3  -7   6    1.31    0.94
  -3  -7   6    1.10    1.08
  -3   7   6    1.41    2.60
  -2  -7   6   39.43    2.56
  -2  -7   6   37.97    2.82
  -2   7   6   40.93    4.50
  -1  -7   6   -0.50    0.70
  -1  -7   6    0.57    1.15
  -1   7   6    0.29    2.43
   1   7  -6    0.57    1.81
   0  -7   6   17.84    2.41
   0   7  -6   15.41    2.39
   0   7   6   12.50    3.28
   1  -7   6   77.93    4.35
  -1   7  -6   68.54    4.37
   1   7   6   66.68    5.50
   2  -7   6   45.96    3.39
  -2  -7  -6   43.68    2.96
   2   7   6   42.14    4.32
  -2   7  -6   44.16    3.85
  -3  -7  -6  107.33    5.28
   3   7   6  107.79    6.42
  -3   7  -6  108.03    6.15
  -4  -7  -6   41.67    3.17
   4   7   6   47.45    4.21
  -4   7  -6   43.18    4.21
  -5  -7  -6   21.43    2.72
  -5   7  -6   22.72    3.40
  -6  -7  -6    1.17    1.48
  -6   7  -6    1.98    1.89
  -7  -7  -6   -0.81    1.45
  -6  -8   6    0.87    1.32
  -6   8   6   -3.48    2.61
  -5  -8   6    1.72    1.35
  -5   8   6    0.46    2.80
  -4  -8   6    8.26    1.63
  -4   8   6    5.04    3.17
  -3  -8   6   21.67    2.51
  -3   8   6   23.06    4.15
  -2  -8   6    1.96    1.35
  -2  -8   6    0.12    0.91
  -2   8   6   -0.44    2.78
  -1  -8   6   63.91    3.97
  -1   8   6   60.71    5.85
   0  -8   6   22.13    2.83
   0   8   6   17.17    3.80
   0   8  -6   19.06    2.79
   1  -8   6    1.55    1.36
   1   8   6    0.98    2.74
  -1   8  -6   -0.11    1.74
   2  -8   6   12.87    2.51
  -2  -8  -6   14.29    2.17
  -2   8  -6   12.62    2.53
   2   8   6   15.36    3.46
  -3  -8  -6    1.69    1.27
   3   8   6    3.78    2.46
  -3   8  -6    1.81    1.92
  -4  -8  -6    4.32    1.57
   4   8   6    6.23    2.13
  -4   8  -6    4.46    2.46
  -5  -8  -6   -0.28    1.29
  -5   8  -6   -0.68    1.88
  -6  -8  -6    2.17    1.70
  -5  -9   6    3.50    1.51
  -5   9   6    1.26    5.85
  -4  -9   6    0.03    1.07
  -4   9   6   -0.70    3.28
  -3  -9   6    3.50    1.33
  -3   9   6    1.05    3.77
  -2  -9   6    3.31    2.00
  -2   9   6   -1.75    3.24
  -1  -9   6    3.59    1.65
  -1   9   6    0.39    3.45
   0  -9   6    0.11    1.27
   0   9   6   -3.72    3.28
   0   9  -6   -1.67    3.08
   1  -9   6    2.06    1.63
   1   9   6    3.00    3.22
  -1   9  -6   -0.86    2.06
  -2  -9  -6   -0.12    1.16
  -2   9  -6    1.01    2.05
   2   9   6    3.88    3.06
  -3  -9  -6    5.12    1.69
  -3   9  -6    2.81    2.28
   3   9   6    6.39    2.71
  -4  -9  -6    3.45    1.69
  -4   9  -6    2.55    2.57
  -5  -9  -6    0.76    1.42
  -4 -10   6   -1.03    1.07
  -3  10   6   -0.18    4.08
  -2  10   6   -6.71    3.34
  -1 -10   6    4.07    1.69
  -1  10   6   -2.36    3.63
   0 -10   6    3.15    1.83
   0  10   6   -4.39    3.87
   1  10   6   -1.52    3.54
  -1  10  -6   -0.25    2.73
  -2  10  -6   -2.83    2.38
   2  10   6    1.65    2.83
  -3 -10  -6    0.25    1.29
   3  10   6    5.87    2.87
  -3  10  -6   -3.35    2.49
  -4 -10  -6    0.66    1.44
  -1  11   6   -6.55    6.41
   0  11   6   -0.12    4.02
   1  11   6    1.92    3.71
  -2  11  -6   -5.75    2.98
   2  11   6    5.05    3.34
  -8   0   7   -2.56    1.68
  -7   0   7   -0.35    1.54
  -6   0   7   -0.82    1.08
  -5   0   7    0.09    1.14
  -4   0   7   -0.05    0.64
  -4   0   7   -0.91    0.97
  -3   0   7    0.01    0.62
  -3   0   7   -0.48    0.70
  -2   0   7    0.11    0.71
  -2   0   7    0.14    0.65
  -1   0   7    0.13    0.63
  -1   0   7   -0.60    0.63
   0   0   7   -0.49    0.59
   0   0   7   -0.42    0.63
   1   0   7   -0.14    0.47
   1   0   7   -0.71    0.53
   2   0   7    0.09    0.66
  -2   0  -7   -0.23    0.33
   2   0   7   -1.02    0.31
   3   0   7    0.90    0.89
  -3   0  -7   -0.16    0.40
  -4   0  -7    0.23    0.54
   4   0   7    0.06    0.97
   5   0   7   -1.56    1.11
  -5   0  -7   -0.02    0.68
   6   0   7    0.72    1.28
   7   0   7    0.58    1.48
   8   0   7    0.32    1.78
  -8  -1   7    1.05    1.26
  -8   1   7    4.18    2.06
  -7  -1   7   -2.24    1.45
  -7   1   7   -0.15    1.53
  -6  -1   7    0.02    1.37
  -6   1   7    0.85    1.38
  -5  -1   7    1.78    1.39
  -5   1   7    0.13    1.30
  -5   1   7    0.93    0.99
  -4  -1   7   28.42    2.41
  -4   1   7   31.57    2.46
  -4   1   7   29.36    2.12
  -3  -1   7   47.02    2.67
  -3  -1   7   49.42    1.93
  -3   1   7   50.97    2.75
  -3   1   7   46.58    2.50
  -2  -1   7   68.74    3.24
  -2  -1   7   68.35    2.35
  -2   1   7   72.46    3.16
  -2   1   7   74.33    3.28
  -1  -1   7  196.78    6.67
  -1  -1   7  213.98    7.19
  -1   1   7  209.15    7.33
  -1   1   7  203.16    7.02
   0  -1   7  175.60    6.17
   0  -1   7  178.41    6.16
   0   1   7  179.83    6.01
   0   1   7  172.27    6.45
   1  -1   7  159.32    6.01
   1  -1   7  155.91    5.57
   1   1   7  158.66    5.29
   1   1   7  161.03    6.11
   2  -1   7  112.47    4.94
   2  -1   7  114.85    4.30
  -2  -1  -7  110.03    4.10
   2   1   7  117.19    5.00
   2   1   7  112.77    3.87
   3  -1   7   46.65    2.42
  -3  -1  -7   50.29    2.29
   3  -1   7   46.86    3.08
  -3   1  -7   47.88    1.95
   3   1   7   48.77    3.18
   4  -1   7    0.38    1.08
  -4  -1  -7    0.30    0.62
  -4   1  -7    0.43    0.47
   4   1   7   -0.30    0.94
  -5  -1  -7   85.10    3.90
   5  -1   7   89.43    5.13
   5   1   7   87.52    5.06
  -6  -1  -7    5.53    1.24
   6  -1   7    2.13    1.71
   6   1   7    6.09    1.95
   7  -1   7    1.69    1.70
   7   1   7    5.06    1.96
   8  -1   7    0.48    1.87
   8   1   7    5.65    2.26
  -8  -2   7    0.38    1.12
  -8   2   7    1.06    1.86
  -7  -2   7   -3.14    1.80
  -7  -2   7    0.92    1.16
  -7   2   7   -0.42    1.41
  -6  -2   7    0.13    1.53
  -6   2   7    1.00    1.37
  -5  -2   7    2.75    1.51
  -5   2   7   -0.18    1.16
  -5   2   7    0.52    1.19
  -4  -2   7    0.76    1.30
  -4   2   7    1.44    1.09
  -4   2   7   -0.82    0.96
  -3  -2   7    6.64    1.40
  -3   2   7    4.99    1.17
  -3   2   7    3.95    1.03
  -2  -2   7    7.29    1.32
  -2   2   7    6.38    1.06
  -2   2   7    6.41    1.42
  -1  -2   7  139.19    4.68
  -1  -2   7  140.66    5.21
  -1   2   7  136.77    5.57
  -1   2   7  137.55    5.04
   0  -2   7   15.64    1.23
   0  -2   7   16.10    1.33
   0   2   7   15.42    1.81
   0   2   7   16.65    1.16
   1  -2   7  863.65   26.99
   1  -2   7  835.14   26.57
   1   2   7  827.03   26.00
   1   2   7  869.51   27.25
   2  -2   7   43.84    2.36
  -2  -2  -7   48.93    2.32
   2  -2   7   47.30    2.86
   2   2   7   48.21    2.96
  -3  -2  -7  516.13   16.41
   3  -2   7  492.42   17.47
   3  -2   7  512.55   16.72
   3   2   7  511.29   17.49
   4  -2   7   85.55    4.90
  -4  -2  -7   93.72    4.05
   4   2   7   98.61    5.10
   5  -2   7   -0.19    1.10
  -5  -2  -7    0.08    0.77
   5   2   7    1.63    1.29
   6  -2   7   -0.48    1.34
  -6  -2  -7    1.33    1.01
   6   2   7   -0.21    1.38
  -7  -2  -7   18.60    2.29
   7  -2   7   16.01    3.02
   7   2   7   18.33    3.19
   8  -2   7   -0.69    1.82
  -8  -3   7    1.71    1.26
  -8   3   7    2.72    1.74
  -7  -3   7    0.51    1.02
  -7   3   7    1.40    1.62
  -6  -3   7   -0.47    1.54
  -6  -3   7    0.49    0.91
  -6   3   7    1.26    1.41
  -6   3   7   -0.72    1.29
  -5  -3   7    6.48    1.41
  -5  -3   7    6.37    1.86
  -5   3   7    6.33    1.59
  -5   3   7    8.23    1.90
  -4  -3   7    1.80    1.40
  -4   3   7   -1.82    0.96
  -4   3   7    0.11    1.31
  -3  -3   7   44.69    2.82
  -3   3   7   45.02    3.10
  -3   3   7   40.97    2.68
  -2  -3   7    4.22    1.18
  -2   3   7    4.33    1.44
   2   3  -7    5.68    0.56
  -2   3   7    2.85    0.88
  -1  -3   7   47.21    2.60
   1   3  -7   48.19    2.03
  -1   3   7   47.84    3.40
  -1   3   7   48.60    2.38
   0  -3   7   -0.34    0.61
   0  -3   7    0.13    0.51
   0  -3   7    0.46    0.32
   0   3   7   -0.02    0.46
   0   3   7    0.54    1.46
   1  -3   7  568.16   18.51
   1  -3   7  567.34   18.25
   1   3   7  555.08   17.42
   1   3   7  563.31   18.87
   2  -3   7    1.48    0.80
   2  -3   7    1.52    0.96
  -2  -3  -7    1.64    0.72
   2   3   7    2.16    1.31
   3  -3   7   59.84    3.74
  -3  -3  -7   58.53    2.97
   3  -3   7   57.93    3.18
   3   3   7   65.64    3.82
  -4  -3  -7    1.87    0.93
   4  -3   7    0.98    1.16
   4   3   7    1.42    1.30
  -5  -3  -7   62.04    3.44
   5  -3   7   58.60    4.47
   5   3   7   63.26    4.24
  -6  -3  -7   17.58    2.21
   6  -3   7   11.57    2.62
   6   3   7   19.88    3.08
  -7  -3  -7    0.31    1.09
   7  -3   7    1.11    1.60
   7   3   7   -0.31    1.44
   8  -3   7   -0.45    1.79
  -8  -4   7    1.35    1.38
  -8   4   7    6.94    2.21
  -7  -4   7    2.51    1.43
  -7   4   7    3.63    1.87
  -6  -4   7   16.56    2.31
  -6   4   7   18.12    2.53
  -6   4   7   15.60    2.69
  -5  -4   7    3.80    1.69
  -5  -4   7    4.97    1.36
  -5   4   7    4.81    1.69
  -5   4   7    3.20    1.42
  -4  -4   7    0.19    0.85
  -4  -4   7    0.86    1.39
  -4   4   7    2.01    1.63
  -3  -4   7    9.28    1.65
  -3  -4   7    8.32    1.34
  -3   4   7    9.52    1.96
  -2  -4   7    1.05    1.09
  -2  -4   7    0.42    0.57
  -2   4   7    2.57    1.61
  -1  -4   7  150.48    5.45
  -1  -4   7  160.39    5.93
   1   4  -7  144.00    5.36
  -1   4   7  154.16    6.73
   0  -4   7    1.40    0.91
   0  -4   7    2.11    0.50
   0   4   7    2.37    1.85
   0   4  -7    1.07    0.67
   1  -4   7   -0.65    0.61
  -1  -4  -7    0.72    0.65
   1   4   7    0.63    0.43
  -1   4  -7   -0.13    0.75
   1   4   7   -1.91    1.35
   2  -4   7   48.70    3.15
   2  -4   7   51.29    2.91
  -2  -4  -7   45.76    2.59
   2   4   7   46.32    3.65
   3  -4   7    2.34    1.44
   3  -4   7    2.14    1.13
  -3  -4  -7    2.82    0.98
   3   4   7    1.48    1.42
  -4  -4  -7    5.82    1.37
   4  -4   7    5.45    1.82
   4   4   7    6.86    1.98
  -5  -4  -7    3.96    1.28
   5  -4   7    4.45    1.91
   5   4   7    5.11    1.92
   6  -4   7    1.01    1.58
  -6  -4  -7    0.18    1.08
   6   4   7    1.14    1.35
   7  -4   7   14.73    3.27
  -7  -4  -7   11.97    2.12
  -8  -4  -7    2.06    1.59
  -7  -5   7    2.84    1.41
  -7   5   7   -1.34    3.02
  -7   5   7    3.76    1.70
  -6  -5   7    0.63    1.08
  -6   5   7    1.57    1.42
  -6   5   7   -1.55    1.62
  -5  -5   7   12.66    3.18
  -5  -5   7    7.03    1.53
  -5   5   7   10.46    2.52
  -4  -5   7   80.68    4.32
  -4  -5   7   90.81    4.41
  -4   5   7   83.34    5.25
  -3  -5   7   23.63    2.06
  -3  -5   7   27.59    2.40
  -3   5   7   29.52    3.42
  -2  -5   7    1.06    0.67
  -2  -5   7    2.14    1.17
  -2   5   7    2.65    2.00
  -1  -5   7    5.50    0.92
  -1  -5   7    4.28    1.15
  -1   5   7    6.28    2.38
   1   5  -7    3.96    1.04
   0  -5   7    7.82    0.89
   0  -5   7    6.85    1.41
   0   5   7    8.86    2.40
   0   5  -7    6.47    1.22
   1  -5   7   19.57    2.19
  -1   5  -7   17.42    2.03
   1   5   7   25.03    3.07
  -2  -5  -7   22.43    2.13
   2  -5   7   25.26    2.63
   2   5   7   23.78    3.09
  -2   5  -7   18.26    2.32
   3  -5   7    0.14    0.94
  -3  -5  -7    1.86    1.03
   3   5   7   -0.09    1.42
  -3   5  -7   -0.88    0.97
  -4  -5  -7    2.78    1.21
   4   5   7    2.52    1.57
  -4   5  -7    2.70    1.39
  -5  -5  -7   23.19    2.56
  -5   5  -7   24.74    3.11
   5   5   7   28.89    3.59
  -6  -5  -7    6.60    1.75
  -6   5  -7    7.49    2.12
   6   5   7    8.95    2.37
  -7  -5  -7   20.13    2.98
  -7   5  -7   33.17    3.49
  -7  -6   7   -1.20    1.09
  -7   6   7   -1.39    2.39
  -7   6   7    6.29    1.93
  -6  -6   7    5.75    1.63
  -6   6   7    8.67    2.95
  -5  -6   7    1.34    1.05
  -5   6   7   -0.01    2.04
  -4  -6   7   10.63    1.89
  -4  -6   7    7.20    1.47
  -4   6   7   11.26    2.72
  -3  -6   7    1.96    0.95
  -3  -6   7    1.37    1.30
  -3   6   7    2.89    2.21
  -2  -6   7   21.21    2.31
  -2  -6   7   17.71    1.83
  -2   6   7   21.02    3.33
  -1  -6   7    6.05    1.03
  -1  -6   7    6.24    1.41
  -1   6   7    8.74    2.69
   1   6  -7    6.98    1.60
   0  -6   7    0.43    0.99
   0   6  -7    0.27    1.08
   0   6   7    1.52    2.38
   1  -6   7  239.49    9.09
  -1   6  -7  229.42    9.04
   1   6   7  225.92    9.98
   2  -6   7    1.11    1.26
  -2  -6  -7    1.72    0.94
  -2   6  -7    1.23    1.39
   2   6   7    1.19    2.10
  -3  -6  -7  126.26    5.73
   3  -6   7  136.80    6.37
  -3   6  -7  128.04    6.42
   3   6   7  131.83    6.96
  -4  -6  -7   55.52    3.65
  -4   6  -7   61.15    4.54
   4   6   7   62.61    4.50
  -5  -6  -7    7.25    1.74
  -5   6  -7    9.63    2.37
   5   6   7    8.20    2.26
  -6  -6  -7   -1.82    1.11
  -6   6  -7    0.15    1.54
  -7  -6  -7    5.94    2.09
  -7  -7   7    1.94    1.51
  -7   7   7   -1.72    2.62
  -6  -7   7   -1.19    0.95
  -6   7   7   -0.48    2.45
  -5  -7   7    2.25    1.24
  -5   7   7   -0.14    2.74
  -4  -7   7   -0.73    0.79
  -4   7   7    2.26    2.58
  -3  -7   7    9.55    1.73
  -3  -7   7    6.60    1.38
  -3   7   7    7.06    2.94
  -2  -7   7   17.85    2.23
  -2  -7   7   13.59    1.67
  -2   7   7   14.89    3.44
  -1  -7   7   90.10    4.03
  -1  -7   7   89.52    4.69
  -1   7   7   91.21    6.26
   0  -7   7    0.69    1.40
   0   7  -7    0.12    1.49
   0   7   7    0.58    2.66
   1  -7   7  183.69    7.94
  -1   7  -7  185.21    7.99
   1   7   7  186.90    9.13
   2  -7   7    0.77    1.32
  -2  -7  -7    1.21    1.01
  -2   7  -7    1.96    1.49
   2   7   7    3.99    2.41
  -3  -7  -7   72.31    4.14
   3   7   7   67.13    5.05
  -3   7  -7   66.83    4.61
  -4  -7  -7   -1.13    0.98
   4   7   7    3.48    1.98
  -4   7  -7    1.43    1.87
  -5  -7  -7   38.73    3.48
   5   7   7   49.07    4.31
  -5   7  -7   45.67    4.25
  -6  -7  -7   14.47    2.58
  -6   7  -7   11.55    2.77
  -6  -8   7   -0.02    1.19
  -6   8   7   -3.79    2.76
  -5  -8   7   -0.17    1.05
  -5   8   7   -4.79    2.73
  -4  -8   7    3.04    1.24
  -4   8   7    2.25    3.52
  -3  -8   7   11.90    1.87
  -3   8   7   16.02    3.96
  -2  -8   7    3.31    1.13
  -2  -8   7    2.62    1.52
  -2   8   7    2.29    3.13
  -1  -8   7   90.28    4.81
  -1   8   7   75.46    6.55
   0  -8   7    0.21    1.28
   0   8  -7    1.90    1.80
   0   8   7   -2.45    3.08
   1  -8   7   12.01    2.31
   1   8   7   14.32    3.51
  -1   8  -7   12.59    2.45
   2  -8   7   13.84    2.46
  -2  -8  -7   10.57    1.86
   2   8   7   16.08    3.67
  -2   8  -7   13.76    2.60
  -3  -8  -7    4.48    1.52
   3   8   7    6.55    2.59
  -3   8  -7    2.89    2.02
  -4  -8  -7    1.31    1.20
   4   8   7    4.47    2.01
  -4   8  -7    1.29    1.95
  -5  -8  -7   18.58    2.73
  -5   8  -7   20.21    3.50
  -6  -8  -7    0.69    1.71
  -5  -9   7    5.53    1.69
  -4  -9   7    0.20    1.09
  -4   9   7   -7.83    3.11
  -3  -9   7   -0.45    0.89
  -3   9   7   -0.53    3.45
  -2  -9   7   12.42    2.24
  -2   9   7   12.13    4.34
  -1  -9   7    0.65    1.31
  -1   9   7    0.40    3.41
   0  -9   7   11.05    2.40
   0   9   7    6.01    3.63
   1  -9   7   -0.14    1.25
   1   9   7    1.31    3.07
  -1   9  -7   -2.43    1.90
  -2   9  -7    1.54    2.03
   2   9   7    4.10    3.11
  -3  -9  -7   -0.81    0.99
  -3   9  -7   -1.63    1.78
   3   9   7    0.46    2.16
  -4  -9  -7    0.62    1.19
   4   9   7    4.54    2.28
  -4   9  -7   -1.61    2.24
  -5  -9  -7   -0.46    1.43
  -4 -10   7    5.90    1.71
  -3  10   7   -6.95    4.24
  -2  10   7   -0.56    4.01
  -1 -10   7    4.87    1.88
  -1  10   7   -0.61    3.87
   0 -10   7   -0.33    1.45
   0  10   7    3.28    3.78
   1 -10   7    3.49    1.88
   1  10   7    0.17    3.58
   2  10   7    8.14    3.47
  -2  10  -7   -0.64    2.57
  -3 -10  -7   -0.94    1.31
  -3  10  -7   -0.43    2.57
   3  10   7    2.37    2.45
  -4 -10  -7   -0.31    1.39
   0 -11   7    4.53    2.12
   0  11   7    4.01    4.78
   1  11   7   -1.72    3.36
   2  11   7   13.55    4.48
  -2  11  -7   -4.25    2.62
  -8   0   8    2.22    2.09
  -7   0   8    1.96    1.79
  -6   0   8   14.89    2.33
  -5   0   8   21.80    2.43
  -4   0   8   87.14    3.68
  -4   0   8   92.42    4.34
  -3   0   8   55.40    2.66
  -3   0   8   55.95    3.05
  -2   0   8   50.16    2.38
  -2   0   8   45.75    2.49
  -1   0   8  301.50   10.03
  -1   0   8  296.12    9.84
   0   0   8  477.64   15.28
   0   0   8  464.39   15.02
   1   0   8   12.83    1.53
   1   0   8   11.77    1.15
   2   0   8    8.83    0.95
  -2   0  -8   10.10    0.88
   2   0   8    7.94    1.41
   3   0   8    3.15    0.70
  -3   0  -8    3.71    0.66
   3   0   8    3.06    1.13
   4   0   8    0.07    1.12
  -4   0  -8    0.30    0.55
  -5   0  -8    2.67    0.96
   5   0   8    1.83    1.44
   6   0   8   25.53    3.44
   7   0   8   47.99    4.50
   8   0   8   -1.41    1.52
  -8   1   8    1.37    2.06
  -7  -1   8    1.72    1.71
  -7   1   8    1.19    1.71
  -6  -1   8   -0.32    1.33
  -6   1   8    1.30    1.48
  -5  -1   8    0.63    1.32
  -5   1   8    0.09    1.10
  -4  -1   8    1.22    1.21
  -4   1   8    0.60    1.00
  -4   1   8   -1.41    1.03
  -3  -1   8   69.73    2.55
  -3  -1   8   75.96    3.65
  -3   1   8   69.51    3.46
  -3   1   8   72.33    3.43
  -2  -1   8    1.49    0.35
  -2  -1   8    1.49    0.92
  -2   1   8    2.22    1.16
  -2   1   8    1.91    0.81
  -1  -1   8    7.90    1.17
  -1  -1   8    9.11    0.82
  -1   1   8    9.32    1.09
  -1   1   8    7.76    1.28
   0  -1   8   26.82    1.69
   0  -1   8   28.00    1.68
   0   1   8   29.13    1.65
   0   1   8   26.24    1.95
   1  -1   8   76.29    3.54
   1  -1   8   75.16    3.13
   1   1   8   76.56    2.93
   1   1   8   78.91    3.73
   2  -1   8   43.34    2.14
  -2  -1  -8   40.50    1.95
   2  -1   8   39.25    2.62
   2   1   8   39.54    2.70
   2   1   8   38.99    1.71
  -3  -1  -8    4.76    0.83
   3  -1   8    2.51    1.12
   3  -1   8    4.37    0.90
  -3   1  -8    5.59    0.65
   3   1   8    2.32    1.22
   4  -1   8   39.19    3.21
  -4  -1  -8   45.25    2.37
   4   1   8   45.99    3.34
   5  -1   8   70.45    4.59
  -5  -1  -8   68.61    3.38
   5   1   8   69.99    4.55
   6  -1   8    0.89    1.53
  -6  -1  -8   -1.13    0.89
   6   1   8    0.40    1.26
   7  -1   8    1.32    1.60
   7   1   8    1.32    1.68
   8  -1   8   -1.50    1.43
   8   1   8   -0.27    1.53
  -8  -2   8    0.69    1.27
  -8   2   8   -0.01    1.96
  -7  -2   8   -0.45    0.99
  -7  -2   8    0.29    1.72
  -7   2   8    2.86    1.78
  -6  -2   8    3.18    1.75
  -6   2   8    2.20    1.52
  -5  -2   8    5.40    1.79
  -5   2   8    6.93    1.72
  -5   2   8    5.95    1.58
  -4  -2   8   -1.18    1.29
  -4   2   8   -0.14    0.96
  -4   2   8    1.00    1.20
  -3  -2   8    3.59    1.36
  -3   2   8    1.34    1.20
  -3   2   8    1.93    0.97
  -2  -2   8  126.75    5.01
  -2   2   8  113.71    4.76
  -2   2   8  124.78    5.19
  -1  -2   8  135.33    5.31
  -1  -2   8  143.19    4.82
  -1   2   8  137.71    5.15
  -1   2   8  140.96    5.82
   0  -2   8   82.33    3.39
   0  -2   8   78.24    3.42
   0   2   8   74.52    3.84
   0   2   8   78.13    3.10
   1  -2   8  155.60    6.09
   1  -2   8  155.47    5.75
   1   2   8  151.54    5.23
   1   2   8  158.50    6.33
   2  -2   8    0.21    0.81
   2  -2   8    0.17    0.64
  -2  -2  -8    0.54    0.54
   2   2   8    0.48    1.02
  -3  -2  -8   76.60    3.29
   3  -2   8   72.58    3.50
   3  -2   8   70.56    4.10
   3   2   8   75.56    4.28
   4  -2   8    2.96    1.41
  -4  -2  -8    2.99    0.92
   4   2   8    2.68    1.35
   5  -2   8   15.83    2.71
  -5  -2  -8   16.61    1.86
   5   2   8   13.53    2.43
   6  -2   8    2.29    1.75
  -6  -2  -8    1.18    1.02
   6   2   8    0.16    1.41
   7  -2   8    2.08    1.86
   7   2   8    0.74    1.52
   8  -2   8   -0.54    1.68
   8   2   8    1.07    1.92
  -8  -3   8   -0.11    1.16
  -8   3   8    0.82    1.90
  -7  -3   8    1.07    1.21
  -7   3   8    0.94    1.73
  -6  -3   8    2.96    1.88
  -6  -3   8    1.99    1.21
  -6   3   8    4.04    1.62
  -5  -3   8    0.22    1.50
  -5   3   8    0.07    1.08
  -5   3   8   -0.39    1.36
  -4  -3   8    1.86    1.52
  -4   3   8    0.07    1.12
  -4   3   8    1.54    1.49
  -3  -3   8   90.76    4.37
  -3   3   8   98.02    4.93
  -3   3   8  100.31    4.51
  -2  -3   8   92.60    4.18
  -2   3   8   93.99    4.04
  -2   3   8   89.63    4.61
  -1  -3   8  261.49    9.22
  -1   3   8  272.35    9.04
   1   3  -8  261.61    8.59
  -1   3   8  256.32    9.81
   0  -3   8  151.93    5.83
   0  -3   8  151.51    5.13
   0  -3   8  155.37    5.74
   0   3   8  153.81    6.51
   0   3   8  149.37    5.37
   1  -3   8   14.13    1.69
   1  -3   8   12.61    1.45
   1   3   8   12.44    1.99
   1   3   8   13.48    1.00
  -2  -3  -8   21.17    1.62
   2  -3   8   19.53    2.28
   2  -3   8   18.35    1.93
   2   3   8   16.62    2.20
   3  -3   8   57.25    3.21
   3  -3   8   55.95    3.76
  -3  -3  -8   54.90    2.89
   3   3   8   60.88    3.80
   4  -3   8    3.82    1.55
  -4  -3  -8    2.59    1.01
   4   3   8    2.25    1.39
  -5  -3  -8    8.95    1.53
   5  -3   8    7.17    2.13
   5   3   8    7.90    2.05
   6  -3   8    0.50    1.57
  -6  -3  -8   -0.69    0.93
   6   3   8   -0.11    1.40
   7  -3   8    3.34    2.11
  -7  -3  -8    3.14    1.42
   7   3   8    2.36    1.69
   8  -3   8   -0.39    1.74
  -8  -4   8    5.59    1.95
  -8   4   8   12.96    2.82
  -7  -4   8    4.03    1.53
  -7   4   8    3.11    1.75
  -6  -4   8    0.31    0.98
  -6   4   8   -2.01    1.37
  -6   4   8    1.65    1.52
  -5  -4   8   13.65    2.05
  -5  -4   8   17.93    2.44
  -5   4   8   12.06    2.38
  -5   4   8   11.00    1.94
  -4  -4   8    6.07    1.65
  -4  -4   8    6.85    1.30
  -4   4   8    2.51    1.24
  -4   4   8    5.19    2.09
  -3  -4   8   33.15    2.34
  -3  -4   8   37.23    2.73
  -3   4   8   40.19    3.70
  -2  -4   8    3.21    1.27
  -2  -4   8    2.78    0.78
  -2   4   8    3.81    1.89
  -1  -4   8    4.35    1.18
  -1  -4   8    3.56    0.72
   1   4  -8    4.06    0.79
  -1   4   8    2.29    0.82
  -1   4   8    5.76    1.95
   0  -4   8   55.57    3.00
   0  -4   8   55.65    2.29
   0   4  -8   56.71    2.84
   0   4   8   61.37    4.05
   0   4   8   55.30    2.55
   1  -4   8    0.16    0.74
   1  -4   8    0.88    0.79
   1   4   8    0.05    1.58
   1   4   8    0.86    0.53
   2  -4   8   28.57    2.26
  -2  -4  -8   29.87    2.14
   2  -4   8   32.36    2.63
   2   4   8   34.88    3.45
   3  -4   8   23.40    2.18
   3  -4   8   25.43    2.95
  -3  -4  -8   23.98    2.04
   3   4   8   22.52    2.79
   4  -4   8   16.97    2.70
  -4  -4  -8   14.97    1.86
   4   4   8   16.81    2.59
   5  -4   8   36.45    3.63
  -5  -4  -8   32.96    2.69
   5   4   8   34.32    3.54
  -6  -4  -8    2.90    1.38
   6  -4   8    2.92    1.89
   6   4   8    6.65    2.10
  -7  -4  -8    2.28    1.51
   7  -4   8    0.31    1.78
   7   4   8    3.42    1.98
  -8  -4  -8   -0.44    1.36
  -7   5   8    3.94    2.01
  -6  -5   8    8.51    1.86
  -6   5   8    6.77    2.32
  -6   5   8   11.86    2.30
  -5  -5   8    9.80    2.01
  -5  -5   8    6.54    1.54
  -5   5   8    7.79    2.50
  -5   5   8    7.17    1.70
  -4  -5   8    9.85    1.71
  -4  -5   8   12.51    2.02
  -4   5   8   10.97    2.46
  -3  -5   8   45.22    3.12
  -3  -5   8   47.37    2.87
  -3   5   8   44.87    4.10
  -2  -5   8    0.94    0.69
  -2  -5   8    0.76    1.15
  -2   5   8    0.46    2.27
  -1  -5   8    1.12    0.59
  -1  -5   8    3.02    1.22
  -1   5   8    2.38    2.09
   1   5  -8    0.71    0.87
   0  -5   8    3.97    1.15
   0  -5   8    4.32    0.72
   0   5  -8    2.87    1.03
   0   5   8    3.60    2.22
   1  -5   8   26.56    2.23
  -1   5  -8   25.95    2.32
   1   5   8   25.73    3.27
  -2  -5  -8    4.70    1.19
   2  -5   8    4.77    1.47
  -2   5  -8    5.63    1.58
   2   5   8    2.98    2.04
   3  -5   8    6.79    1.70
  -3  -5  -8    8.77    1.61
   3   5   8    6.92    2.09
  -3   5  -8    7.66    1.79
  -4  -5  -8   21.01    2.25
   4  -5   8   17.27    2.92
  -4   5  -8   19.77    2.69
   4   5   8   20.84    2.97
  -5  -5  -8   14.15    2.13
   5  -5   8   14.98    2.89
   5   5   8   21.78    3.22
  -5   5  -8   20.21    2.91
  -6  -5  -8    4.23    1.53
   6   5   8    3.58    1.79
  -6   5  -8    6.10    1.97
  -7  -5  -8   12.41    2.32
  -7   5  -8   18.53    2.95
  -7  -6   8   -0.37    1.11
  -7   6   8   -4.23    3.20
  -7   6   8    2.68    1.59
  -6  -6   8    2.64    1.42
  -6   6   8    4.55    1.72
  -6   6   8    0.00    2.43
  -5  -6   8    8.40    1.71
  -5   6   8    8.29    3.01
  -4  -6   8    7.91    1.77
  -4  -6   8    5.78    1.43
  -4   6   8    7.89    2.95
  -3  -6   8    8.19    1.71
  -3  -6   8    5.11    1.20
  -3   6   8    6.13    2.66
  -2  -6   8   70.99    3.95
  -2  -6   8   73.34    3.54
  -2   6   8   72.54    5.43
  -1  -6   8  204.58    7.37
  -1  -6   8  205.07    8.08
  -1   6   8  208.60    9.43
   0  -6   8    0.23    1.17
   0   6   8    0.85    2.40
   0   6  -8   -0.36    1.04
   1  -6   8    0.61    1.22
  -1   6  -8    0.42    1.23
   1   6   8    1.67    2.36
   2  -6   8   25.69    2.88
  -2  -6  -8   23.57    2.39
   2   6   8   17.77    3.25
  -2   6  -8   21.38    2.73
  -3  -6  -8  190.83    7.76
   3  -6   8  195.64    8.31
  -3   6  -8  192.35    8.57
   3   6   8  190.79    8.84
  -4  -6  -8   -0.53    1.05
   4   6   8    1.21    1.57
  -4   6  -8    2.02    1.71
  -5  -6  -8   26.91    2.99
   5   6   8   28.88    3.66
  -5   6  -8   24.14    3.39
  -6  -6  -8    0.15    1.37
  -6   6  -8    1.68    1.80
   6   6   8    0.73    1.56
  -7  -6  -8    1.70    1.68
  -6  -7   8    1.24    1.30
  -6   7   8   -3.49    2.72
  -5  -7   8    1.15    1.14
  -5   7   8    2.86    2.92
  -4  -7   8   21.91    2.51
  -4   7   8   26.06    4.51
  -3  -7   8    2.75    1.33
  -3  -7   8   -0.55    0.77
  -3   7   8   -1.37    2.82
  -2  -7   8   13.70    2.12
  -2  -7   8   16.70    1.88
  -2   7   8   14.48    3.48
  -1  -7   8   71.44    4.13
  -1   7   8   60.48    5.97
   0  -7   8  160.21    6.85
   0   7   8  146.73    8.19
   0   7  -8  150.21    6.72
   1  -7   8  250.04    9.80
   1   7   8  232.49   10.97
  -1   7  -8  243.93    9.77
   2  -7   8   17.54    2.69
  -2  -7  -8   10.28    1.76
   2   7   8   15.34    3.22
  -2   7  -8   12.20    2.39
   3  -7   8   60.15    4.27
  -3  -7  -8   57.44    3.76
   3   7   8   65.93    5.24
  -3   7  -8   58.89    4.35
  -4  -7  -8    0.54    1.20
   4   7   8    4.66    2.16
  -4   7  -8    1.09    1.89
  -5  -7  -8    1.82    1.48
   5   7   8    5.00    1.87
  -5   7  -8    2.82    1.84
  -6  -7  -8   -0.92    1.39
  -6   7  -8    3.47    1.98
  -6  -8   8    2.37    1.47
  -6   8   8   -3.18    4.93
  -5  -8   8    8.65    1.85
  -5   8   8    2.84    3.40
  -4  -8   8   13.47    2.15
  -4   8   8   10.43    4.24
  -3  -8   8   76.57    4.31
  -3  -8   8   63.08    3.77
  -3   8   8   67.38    6.52
  -2  -8   8   21.00    2.81
  -2  -8   8   34.82    3.05
  -2   8   8   36.13    5.01
  -1  -8   8    0.94    1.30
  -1   8   8    0.54    3.08
   0  -8   8    0.94    1.35
   0   8   8   -1.06    3.30
   1  -8   8    1.35    1.32
   1   8   8    4.52    3.01
  -1   8  -8   -0.31    1.45
   2  -8   8   48.95    3.99
  -2   8  -8   49.50    4.29
   2   8   8   43.13    5.15
  -3  -8  -8    1.70    1.24
  -3   8  -8    1.11    1.81
   3   8   8    5.05    2.58
  -4  -8  -8    4.93    1.69
  -4   8  -8    6.05    2.34
   4   8   8    9.30    2.44
  -5  -8  -8   32.34    3.60
  -5   8  -8   35.37    4.35
  -6  -8  -8   -1.51    1.41
  -5  -9   8   16.17    2.60
  -4  -9   8   -0.64    1.03
  -4   9   8   -5.86    3.88
  -3  -9   8   -0.52    1.05
  -3   9   8   -3.81    3.44
  -2  -9   8    2.03    1.47
  -2   9   8   -1.58    3.46
  -1  -9   8    0.20    1.31
  -1   9   8    2.76    4.02
   0  -9   8    5.05    1.84
   0   9   8    4.88    3.90
   1  -9   8    1.66    1.70
  -1   9  -8   -0.11    1.99
   1   9   8   -3.44    3.09
   2  -9   8    1.03    1.61
   2   9   8    1.57    2.67
  -2   9  -8   -0.98    1.73
  -3  -9  -8    9.71    2.15
  -3   9  -8    6.64    2.46
   3   9   8   10.35    3.28
  -4  -9  -8    1.37    1.58
   4   9   8   11.66    2.82
  -4   9  -8    0.10    2.07
  -5  -9  -8   -0.17    1.45
  -3  10   8   -5.88    6.42
  -2  10   8   -2.47    3.90
  -1 -10   8    7.08    2.22
  -1  10   8    4.36    4.71
   0 -10   8    1.26    1.61
   0  10   8   -7.29    3.27
   1 -10   8    5.39    2.21
   1  10   8    4.96    3.73
   2  10   8    3.52    3.34
  -2  10  -8    0.53    2.33
  -3  10  -8    2.68    2.65
   3  10   8    6.97    3.08
   0 -11   8    5.42    2.35
  -8   0   9   -0.42    2.05
  -7   0   9   -1.53    1.51
  -6   0   9    1.94    1.57
  -5   0   9    1.11    1.38
  -4   0   9   -0.26    1.14
  -3   0   9   -0.11    0.98
  -3   0   9   -0.26    0.92
  -2   0   9   -0.07    0.77
  -2   0   9    0.81    0.92
  -1   0   9   -0.56    0.77
  -1   0   9   -0.27    0.62
   0   0   9   -0.65    0.56
   0   0   9   -0.53    0.74
   1   0   9   -1.09    0.53
   1   0   9   -0.10    0.56
   2   0   9    0.13    0.74
   2   0   9    0.14    0.46
   3   0   9    0.35    0.93
  -3   0  -9   -0.32    0.44
   3   0   9   -0.23    0.45
  -4   0  -9    0.42    0.60
   4   0   9   -1.09    1.04
   5   0   9   -0.31    1.31
   6   0   9   -1.09    1.28
   7   0   9    1.51    1.68
   8   0   9    0.83    1.86
  -8  -1   9   -0.73    2.17
  -8   1   9   -1.33    1.76
  -7  -1   9   -1.07    1.62
  -7   1   9   -2.53    1.47
  -6  -1   9    1.18    1.64
  -6   1   9    5.19    1.92
  -5  -1   9    4.53    1.73
  -5   1   9    1.88    1.39
  -4  -1   9   35.37    2.87
  -4   1   9   33.81    2.57
  -4   1   9   34.46    2.63
  -3  -1   9  134.50    5.65
  -3   1   9  136.35    5.48
  -3   1   9  134.43    5.54
  -2  -1   9   72.50    3.49
  -2  -1   9   70.51    2.67
  -2   1   9   77.10    3.47
  -2   1   9   77.37    3.61
  -1  -1   9    0.48    0.46
  -1  -1   9    0.06    0.90
  -1   1   9    0.87    0.72
  -1   1   9    1.49    1.05
   0  -1   9   33.37    1.93
   0  -1   9   33.45    1.93
   0   1   9   30.28    2.23
   0   1   9   30.66    1.83
   1  -1   9  278.04    9.52
   1  -1   9  283.30   10.06
   1   1   9  286.40    9.29
   1   1   9  289.88   10.20
  -2  -1  -9  121.65    4.42
   2  -1   9  119.89    4.61
   2  -1   9  117.31    5.36
   2   1   9  119.74    5.39
   2   1   9  118.50    4.20
   3  -1   9  180.60    6.59
   3  -1   9  181.90    7.64
  -3  -1  -9  183.81    6.35
   3   1   9  182.71    6.11
  -3   1  -9  175.10    5.92
   3   1   9  173.37    7.50
   4  -1   9    2.80    1.40
  -4  -1  -9    4.15    0.94
   4   1   9    2.01    1.31
   5  -1   9    3.87    1.59
  -5  -1  -9    3.37    1.01
   5   1   9    3.39    1.57
   6  -1   9   -0.29    1.32
   6   1   9   -0.41    1.27
   7  -1   9   -0.15    1.43
   7   1   9    0.74    1.76
   8  -1   9    0.40    2.01
   8   1   9    0.94    1.91
  -8  -2   9    0.39    1.14
  -8   2   9    1.81    2.08
  -7  -2   9   -1.06    1.77
  -7   2   9    1.14    1.81
  -6  -2   9   -0.73    1.57
  -6   2   9   -2.49    1.24
  -5  -2   9   26.55    2.93
  -5   2   9   28.34    2.95
  -5   2   9   24.74    3.86
  -4  -2   9    1.98    1.53
  -4   2   9    0.29    1.11
  -4   2   9    0.49    1.33
  -3  -2   9    9.24    1.68
  -3   2   9   12.95    2.06
  -3   2   9   11.83    1.71
  -2  -2   9   48.11    2.78
  -2   2   9   44.17    3.17
  -2   2   9   48.25    2.67
  -1  -2   9 1136.84   34.65
  -1  -2   9 1114.69   35.17
  -1   2   9 1105.16   34.98
  -1   2   9 1144.65   35.61
   0  -2   9  247.96    8.60
   0  -2   9  252.31    8.61
   0   2   9  240.15    8.24
   0   2   9  244.36    9.10
   1  -2   9  562.63   18.45
   1  -2   9  554.53   18.01
   1   2   9  556.40   18.65
   1   2   9  558.91   17.47
   2  -2   9   66.33    3.61
   2  -2   9   59.79    3.03
  -2  -2  -9   64.15    2.87
   2   2   9   61.90    3.62
   2   2   9   61.01    2.31
  -3  -2  -9   37.81    2.20
   3  -2   9   40.08    2.42
   3  -2   9   38.02    2.96
   3   2   9   35.81    2.98
   4  -2   9    6.23    1.68
  -4  -2  -9    7.41    1.25
   4   2   9    6.59    1.81
  -5  -2  -9   23.87    2.20
   5  -2   9   23.92    3.22
   5   2   9   25.66    3.32
   6  -2   9    1.89    1.66
  -6  -2  -9    1.95    1.08
   6   2   9    1.41    1.63
   7  -2   9    3.58    2.11
   7   2   9    1.71    1.73
   8  -2   9   -1.53    1.86
   8   2   9    2.72    2.02
  -8  -3   9    1.31    1.29
  -8   3   9    1.72    2.12
  -7  -3   9    1.10    1.19
  -7   3   9    0.48    1.71
  -6  -3   9    0.95    1.80
  -6  -3   9    2.66    1.24
  -6   3   9    4.40    1.70
  -5  -3   9    0.77    1.67
  -5   3   9    1.57    1.60
  -5   3   9    1.34    1.42
  -4  -3   9    7.53    1.89
  -4   3   9    5.27    1.94
  -4   3   9    3.93    1.38
  -3  -3   9  350.43   12.22
  -3   3   9  344.56   12.22
  -3   3   9  349.91   12.60
  -2  -3   9    5.60    1.45
  -2   3   9    5.15    1.77
  -2   3   9    3.41    1.06
  -1  -3   9  236.26    8.52
  -1   3   9  229.11    8.20
   1   3  -9  243.33    7.87
  -1   3   9  234.22    9.21
   0  -3   9    2.40    0.96
   0  -3   9    1.02    0.71
   0   3   9    2.52    0.77
   0   3   9    2.54    1.54
   1  -3   9  158.51    6.50
   1  -3   9  172.67    6.34
   1   3   9  157.55    5.54
   1   3   9  165.91    6.98
   2  -3   9   82.62    3.90
  -2  -3  -9   85.18    3.67
   2  -3   9   81.01    4.27
   2   3   9   79.15    4.45
   3  -3   9  124.41    5.32
   3  -3   9  124.75    6.02
  -3  -3  -9  125.10    5.05
   3   3   9  119.93    6.00
  -4  -3  -9    0.07    0.81
   4  -3   9    2.66    1.40
   4   3   9    0.13    1.39
   5  -3   9   11.66    2.53
  -5  -3  -9   12.89    1.81
   5   3   9   11.04    2.30
   6  -3   9   -0.09    1.45
  -6  -3  -9   -0.36    0.96
   6   3   9    1.41    1.45
   7  -3   9   -0.49    1.86
  -7  -3  -9   -1.20    0.98
   7   3   9    0.72    1.51
  -8  -4   9    4.39    1.75
  -8   4   9    4.40    2.33
  -7  -4   9   14.39    2.37
  -7   4   9   19.01    2.95
  -6  -4   9   -0.95    1.76
  -6  -4   9    0.56    0.98
  -6   4   9    1.61    1.61
  -5  -4   9   34.12    2.80
  -5  -4   9   38.36    3.44
  -5   4   9   30.73    3.50
  -5   4   9   36.68    3.13
  -4  -4   9   16.71    2.03
  -4  -4   9   17.06    2.34
  -4   4   9   16.34    2.80
  -4   4   9   14.48    2.11
  -3  -4   9    4.15    1.08
  -3  -4   9    4.64    1.60
  -3   4   9    2.11    1.17
  -3   4   9    5.89    2.13
  -2  -4   9    1.49    1.31
  -2  -4   9    1.62    0.73
  -2   4   9    3.44    1.97
  -2   4   9   -0.70    0.88
  -1  -4   9   98.34    3.84
  -1  -4   9   96.10    4.40
  -1   4   9   94.30    5.33
  -1   4   9   98.73    4.13
   1   4  -9   94.64    3.76
   0  -4   9    6.24    1.30
   0  -4   9    7.15    0.80
   0   4  -9    7.83    1.19
   0   4   9    6.56    2.10
   0   4   9    6.56    1.03
   1  -4   9    6.56    1.39
   1  -4   9    3.60    1.18
   1   4   9    3.09    1.85
   1   4   9    7.68    0.95
   2  -4   9   -0.11    0.98
   2  -4   9    0.48    0.87
  -2  -4  -9    1.12    0.83
   2   4   9   -0.04    1.38
   3  -4   9    0.72    1.34
  -3  -4  -9    0.45    0.87
   3  -4   9    0.61    0.90
   3   4   9    0.52    1.55
   4  -4   9   48.21    3.92
  -4  -4  -9   52.68    3.11
   4   4   9   49.10    4.12
  -5  -4  -9    6.12    1.57
   5  -4   9    5.53    2.14
   5   4   9    7.03    2.15
  -6  -4  -9    2.88    1.41
   6  -4   9    6.24    2.52
   6   4   9    5.44    1.96
  -7  -4  -9    6.21    1.80
   7  -4   9    5.23    2.45
   7   4   9    5.59    2.30
  -7  -5   9    3.09    1.74
  -7   5   9    3.40    2.05
  -6  -5   9    7.43    1.82
  -6   5   9    6.04    1.99
  -6   5   9    2.39    2.46
  -5  -5   9   35.91    3.30
  -5  -5   9   24.07    2.66
  -5   5   9   29.89    3.21
  -5   5   9   21.99    3.31
  -4  -5   9    8.41    1.91
  -4  -5   9    3.25    1.18
  -4   5   9    4.70    1.46
  -4   5   9    4.04    2.54
  -3  -5   9   90.78    4.60
  -3  -5   9   88.01    4.27
  -3   5   9   91.41    5.71
  -2  -5   9   11.88    1.90
  -2  -5   9   10.72    1.45
  -2   5   9    9.40    2.73
  -1  -5   9   39.33    2.74
  -1  -5   9   40.75    2.19
  -1   5   9   43.37    4.22
   1   5  -9   42.26    2.97
   0  -5   9   41.59    2.75
   0   5  -9   39.68    2.58
   0   5   9   40.39    2.29
   0   5   9   44.90    4.21
   1  -5   9    2.59    1.27
   1   5   9    0.35    2.01
  -1   5  -9    1.40    1.09
   2  -5   9  162.79    6.66
  -2  -5  -9  146.88    6.14
  -2   5  -9  151.24    6.76
   2   5   9  147.74    7.35
   3  -5   9   30.67    3.10
  -3  -5  -9   32.04    2.55
   3  -5   9   30.96    2.81
   3   5   9   36.61    3.95
   4  -5   9    3.24    1.73
  -4  -5  -9    1.89    1.03
   4   5   9    3.25    1.88
  -5  -5  -9   12.50    2.13
   5  -5   9   15.05    3.19
   5   5   9   12.10    2.61
  -6  -5  -9   29.05    3.11
   6  -5   9   22.52    3.83
   6   5   9   23.31    3.52
  -6   5  -9   31.45    3.24
  -7  -5  -9   -1.21    1.27
  -7   5  -9    5.38    1.74
  -7  -6   9    1.75    1.37
  -7   6   9    3.22    1.92
  -6  -6   9    4.07    1.57
  -6   6   9   -0.58    2.41
  -6   6   9    4.32    1.71
  -5  -6   9   13.72    2.11
  -5   6   9   13.22    3.54
  -5   6   9   18.00    2.73
  -4  -6   9    2.35    1.51
  -4  -6   9    2.13    1.11
  -4   6   9   -1.11    2.55
  -3  -6   9    7.17    1.40
  -3  -6   9    4.49    1.65
  -3   6   9    7.77    2.92
  -2  -6   9   13.09    1.62
  -2  -6   9   13.19    2.06
  -2   6   9   16.18    3.53
  -1  -6   9  239.49    8.57
  -1  -6   9  252.35    9.42
  -1   6   9  247.16   10.78
   0  -6   9  114.39    5.47
   0   6   9  116.26    7.14
   0   6  -9  123.03    5.39
   1  -6   9   54.17    3.50
   1   6   9   56.01    4.81
  -1   6  -9   51.52    3.51
   2  -6   9   52.78    3.74
  -2  -6  -9   55.89    3.46
   2   6   9   53.70    5.04
  -2   6  -9   57.85    3.83
  -3  -6  -9    5.35    1.37
   3  -6   9    3.31    1.67
  -3   6  -9    6.82    1.96
   3   6   9    3.64    2.21
  -4  -6  -9   48.36    3.36
  -4   6  -9   46.53    4.06
   4   6   9   48.47    4.23
  -5  -6  -9    5.96    1.73
   5   6   9    8.42    2.37
  -5   6  -9    7.03    2.11
  -6  -6  -9    6.51    1.89
   6   6   9   14.18    2.90
  -6   6  -9   15.17    2.86
  -7  -6  -9    0.23    1.61
  -6  -7   9    1.01    1.19
  -6   7   9   -3.55    2.70
  -6   7   9    4.81    1.57
  -5  -7   9    5.02    1.45
  -5   7   9    2.46    3.37
  -4  -7   9   -0.12    1.38
  -4  -7   9    1.33    1.04
  -4   7   9   -1.95    2.84
  -3  -7   9  124.15    5.64
  -3  -7   9  131.36    6.04
  -3   7   9  130.94    7.95
  -2  -7   9    0.92    0.85
  -2  -7   9    1.27    1.35
  -2   7   9    3.65    3.06
  -1  -7   9   51.41    3.66
  -1   7   9   49.45    5.33
   0  -7   9    0.70    1.26
   0   7  -9    0.74    1.44
   0   7   9    1.95    2.86
   1  -7   9  109.15    5.62
   1   7   9  104.51    6.72
  -1   7  -9  108.16    5.62
   2  -7   9   74.60    4.65
  -2   7  -9   69.54    4.67
   2   7   9   80.68    5.76
  -3  -7  -9   55.47    3.79
   3  -7   9   57.32    4.19
   3   7   9   58.86    4.91
  -3   7  -9   61.52    4.42
  -4  -7  -9   13.94    2.26
  -4   7  -9   18.24    3.01
   4   7   9   19.13    3.31
  -5  -7  -9   32.11    3.43
  -5   7  -9   31.72    3.98
   5   7   9   35.12    4.29
  -6  -7  -9   -0.87    1.44
  -6  -8   9   -0.22    1.12
  -5  -8   9   24.93    3.05
  -5   8   9   16.02    4.72
  -4  -8   9    9.74    1.85
  -4   8   9   11.13    4.00
  -3  -8   9   49.43    3.58
  -3  -8   9   38.48    2.92
  -3   8   9   46.49    6.03
  -2  -8   9    2.90    1.51
  -2   8   9   -1.70    3.62
  -1  -8   9   31.49    3.33
  -1   8   9   23.11    4.50
   0  -8   9   -0.99    1.10
   0   8   9   -6.00    2.56
   1  -8   9    7.43    2.08
   1   8   9    9.41    3.59
  -1   8  -9    7.02    2.11
   2  -8   9    7.65    2.30
  -2   8  -9    6.34    2.27
   2   8   9    3.10    3.06
  -3  -8  -9   42.25    3.48
   3   8   9   44.72    4.94
  -3   8  -9   38.90    3.97
  -4  -8  -9    3.22    1.65
   4   8   9    8.26    2.47
  -4   8  -9    5.01    2.19
  -5  -8  -9    7.90    2.31
  -5   8  -9    8.42    2.75
   5   8   9   13.17    2.65
  -5  -9   9   -0.16    1.09
  -4  -9   9    0.80    1.11
  -4   9   9   -5.17    4.07
  -3   9   9    1.06    3.99
  -2  -9   9    0.69    1.34
  -2   9   9    1.51    4.11
  -1  -9   9    1.18    1.59
  -1   9   9   -0.26    3.57
   0  -9   9    1.36    1.32
   0   9   9    0.07    3.28
   1  -9   9    1.94    1.72
   1   9   9    3.42    3.35
   2  -9   9    3.49    1.91
  -2   9  -9    1.90    2.19
   2   9   9   -0.03    2.51
  -3  -9  -9   -0.95    1.20
   3   9   9    4.67    2.44
  -3   9  -9   -2.59    1.88
  -4  -9  -9    6.93    1.96
   4   9   9   10.84    2.86
  -4   9  -9    4.96    2.67
  -2  10   9   -1.53    4.12
  -1 -10   9    0.20    1.61
  -1  10   9    0.11    3.90
   0 -10   9    1.75    1.83
   0  10   9    1.58    3.76
   1 -10   9   -0.24    1.70
   1  10   9    3.53    3.84
  -2  10  -9   -1.60    2.38
   2  10   9    3.17    3.28
  -3  10  -9   -1.27    2.51
   3  10   9    6.41    2.99
  -1 -11   9    2.82    2.05
   0 -11   9   -0.53    1.91
   1 -11   9    5.56    2.42
  -8   0  10    0.68    2.31
  -7   0  10   31.01    3.69
  -6   0  10   13.80    2.44
  -5   0  10    4.04    1.74
  -4   0  10   13.67    2.01
  -3   0  10  135.59    5.27
  -3   0  10  142.61    5.83
  -2   0  10    1.46    0.83
  -2   0  10    2.42    1.03
  -1   0  10   62.47    2.94
  -1   0  10   65.76    3.17
   0   0  10    5.94    1.05
   0   0  10    4.71    1.06
   1   0  10   -0.54    0.59
   1   0  10   -0.22    0.66
   2   0  10   70.83    2.98
   2   0  10   71.04    3.84
  -3   0 -10   13.42    1.14
   3   0  10   12.93    1.29
   3   0  10   12.55    2.01
  -4   0 -10    8.10    1.09
   4   0  10    8.57    1.97
   5   0  10   17.50    2.91
   6   0  10    9.65    2.39
   7   0  10    2.02    1.76
   8   0  10   11.13    3.04
  -8  -1  10   -1.99    1.95
  -8   1  10    1.92    2.10
  -7  -1  10   -0.85    1.76
  -7   1  10    0.36    1.81
  -6  -1  10    3.14    1.88
  -6   1  10    1.80    1.72
  -5  -1  10   81.87    4.61
  -5   1  10   95.62    4.92
  -4  -1  10    3.50    1.63
  -4   1  10    5.61    2.01
  -4   1  10    5.03    1.58
  -3  -1  10    0.22    1.15
  -3   1  10    2.50    1.13
  -3   1  10    0.51    1.43
  -2  -1  10   41.68    2.68
  -2  -1  10   39.44    1.78
  -2   1  10   38.37    2.41
  -2   1  10   41.34    2.72
  -1  -1  10   17.65    1.27
  -1  -1  10   17.01    1.75
  -1   1  10   18.50    1.91
  -1   1  10   17.27    1.57
   0  -1  10   -0.38    0.69
   0  -1  10    0.88    0.62
   0   1  10    0.33    0.84
   0   1  10   -0.30    0.72
   1  -1  10   34.35    2.03
   1  -1  10   34.90    2.38
   1   1  10   37.84    2.55
   1   1  10   36.44    1.93
   2  -1  10   28.74    1.79
   2  -1  10   26.10    2.29
   2   1  10   29.24    1.53
   2   1  10   24.53    2.35
   3  -1  10   78.88    3.58
  -3  -1 -10   82.59    3.38
   3  -1  10   83.20    4.58
   3   1  10   78.32    4.46
   4  -1  10   33.00    3.08
  -4  -1 -10   34.78    2.10
   4   1  10   32.78    3.06
  -5  -1 -10    0.54    0.81
   5  -1  10    2.57    1.58
   5   1  10    1.66    1.40
   6  -1  10    0.18    1.40
   6   1  10    0.33    1.35
   7  -1  10    1.43    1.82
   7   1  10   -0.96    1.55
   8  -1  10    2.07    1.88
   8   1  10    0.21    1.98
  -8  -2  10    0.17    1.18
  -8   2  10   -0.58    2.05
  -7  -2  10   -2.57    1.78
  -7   2  10    2.79    1.90
  -6  -2  10    0.81    1.79
  -6   2  10    3.45    1.86
  -5  -2  10    0.58    1.41
  -5   2  10    1.25    1.36
  -4  -2  10    5.29    1.78
  -4   2  10    4.58    1.59
  -4   2  10    4.14    1.82
  -3  -2  10   16.31    2.22
  -3   2  10   19.23    2.44
  -3   2  10   15.03    2.02
  -2  -2  10   21.72    0.99
  -2  -2  10   22.74    2.09
  -2   2  10   25.75    2.62
  -2   2  10   21.47    1.96
  -1  -2  10   -0.69    1.00
  -1  -2  10    0.70    0.52
  -1   2  10    0.08    0.78
  -1   2  10   -1.45    1.30
   0  -2  10   35.91    2.31
   0  -2  10   36.31    2.17
   0   2  10   33.04    2.68
   0   2  10   36.38    2.06
   1  -2  10  197.96    7.53
   1  -2  10  196.12    7.14
   1   2  10  189.50    6.58
   1   2  10  193.88    7.74
   2  -2  10    3.59    1.19
   2  -2  10    4.10    0.99
   2   2  10    1.59    1.18
   2   2  10    4.30    0.65
   3  -2  10   11.47    2.03
  -3  -2 -10   12.33    1.40
   3  -2  10   10.79    1.49
   3   2  10   10.02    2.05
  -4  -2 -10   14.10    1.62
   4  -2  10   13.04    2.30
   4  -2  10   13.17    1.80
   4   2  10   18.29    2.60
  -5  -2 -10    1.02    0.91
   5  -2  10   -1.14    1.09
   5   2  10   -0.19    1.23
  -6  -2 -10    0.03    1.18
   6  -2  10   -0.14    1.54
   6   2  10    0.80    1.42
   7  -2  10   -0.69    1.56
   7   2  10    2.52    1.64
   8  -2  10   -0.07    2.00
   8   2  10    1.43    1.86
  -8  -3  10   -0.26    1.14
  -8   3  10    4.69    2.56
  -7  -3  10   -3.67    2.12
  -7  -3  10    2.78    1.40
  -7   3  10    4.25    1.98
  -6  -3  10   -0.59    1.74
  -6   3  10   -0.66    1.32
  -5  -3  10   17.98    2.62
  -5   3  10    4.39    1.98
  -5   3  10    7.02    1.75
  -4  -3  10   46.82    3.47
  -4   3  10   45.67    3.90
  -4   3  10   37.60    2.94
  -3  -3  10   57.15    3.65
  -3   3  10   63.98    4.16
  -3   3  10   60.73    3.45
  -2  -3  10   31.65    2.49
  -2   3  10   35.04    3.56
  -2   3  10   34.72    2.32
  -1  -3  10    1.05    1.04
  -1  -3  10    0.46    0.47
  -1   3  10    0.77    1.82
  -1   3  10    0.57    0.83
   0  -3  10   31.31    2.26
   0  -3  10   29.32    1.99
   0   3  10   30.16    2.95
   0   3  10   30.15    1.84
   1  -3  10  150.01    5.85
   1  -3  10  148.09    6.10
   1   3  10  142.74    5.12
   1   3  10  140.99    6.47
   2  -3  10   11.53    1.61
   2  -3  10   12.60    1.99
   2   3  10    8.70    1.91
   3  -3  10    3.32    1.09
  -3  -3 -10    3.25    1.04
   3  -3  10    2.24    1.31
   3   3  10    4.95    1.66
  -4  -3 -10    0.52    0.86
   4  -3  10   -0.52    1.13
   4  -3  10    0.43    0.91
   4   3  10    0.33    1.28
  -5  -3 -10    3.26    1.18
   5  -3  10    4.11    1.81
   5   3  10    5.30    1.89
   6  -3  10   -0.97    1.46
  -6  -3 -10    1.89    1.24
   6   3  10    1.14    1.67
   7  -3  10    2.08    2.05
   7   3  10    0.79    1.75
   8   3  10    1.50    1.91
  -7  -4  10    3.22    1.48
  -7   4  10    4.92    2.19
  -6  -4  10    0.95    1.05
  -6  -4  10    0.12    1.86
  -6   4  10    3.15    1.81
  -5  -4  10   38.04    3.49
  -5  -4  10   39.95    3.04
  -5   4  10   38.83    3.21
  -5   4  10   42.45    4.21
  -4  -4  10    0.05    1.54
  -4  -4  10    0.32    0.82
  -4   4  10    2.50    2.13
  -4   4  10    0.74    1.21
  -3  -4  10    2.09    1.48
  -3  -4  10    1.26    0.86
  -3   4  10    1.20    1.28
  -3   4  10    2.44    2.12
  -2  -4  10    0.10    0.62
  -2  -4  10    0.39    1.19
  -2   4  10    1.69    1.18
  -2   4  10    0.07    1.96
  -1  -4  10   24.06    1.59
  -1  -4  10   25.68    2.31
   1   4 -10   24.23    1.59
  -1   4  10   23.43    1.88
  -1   4  10   23.08    3.09
   0  -4  10   10.21    1.63
   0  -4  10   11.04    0.97
   0  -4  10   13.95    1.66
   0   4  10   10.54    1.31
   0   4  10   12.73    2.65
   1  -4  10    5.28    1.24
   1  -4  10    5.92    1.43
   1   4  10    6.08    2.08
   2  -4  10    2.45    1.21
  -2  -4 -10    1.58    0.90
   2  -4  10    5.17    1.56
   2   4  10    3.24    1.69
  -3  -4 -10   44.57    2.77
   3  -4  10   45.21    3.10
   3  -4  10   43.41    3.61
   3   4  10   42.29    3.66
   4  -4  10    8.15    2.19
  -4  -4 -10    8.18    1.56
   4  -4  10    5.41    1.48
   4   4  10    7.29    2.14
   5  -4  10    3.58    2.09
  -5  -4 -10    3.78    1.38
   5   4  10    4.17    2.00
   6  -4  10    0.16    1.68
  -6  -4 -10   -0.38    1.16
   6   4  10   -0.34    1.44
  -7  -4 -10    7.28    1.91
   7  -4  10    5.39    2.60
   7   4  10    7.23    2.41
  -7  -5  10    6.84    1.83
  -7   5  10   15.00    2.79
  -6  -5  10    2.33    1.25
  -6   5  10    3.06    1.72
  -6   5  10   -2.06    2.82
  -5  -5  10   26.08    2.76
  -5  -5  10   29.96    3.20
  -5   5  10   28.76    4.02
  -5   5  10   21.05    2.72
  -4  -5  10    0.01    0.78
  -4  -5  10   -1.03    1.38
  -4   5  10    1.52    2.25
  -4   5  10   -0.38    1.06
  -3  -5  10    1.98    1.57
  -3  -5  10    2.45    0.95
  -3   5  10    2.43    2.44
  -3   5  10    1.17    1.31
  -2  -5  10   16.11    2.20
  -2  -5  10   12.29    1.56
  -2   5  10   11.17    1.76
  -2   5  10   18.28    3.25
  -1  -5  10  106.86    4.24
  -1  -5  10  102.34    4.97
  -1   5  10  104.47    6.17
  -1   5  10  104.62    4.58
   0  -5  10   10.42    1.71
   0   5  10   13.10    2.90
   0   5 -10   14.17    1.73
   0   5  10   12.22    1.43
   1  -5  10   49.44    3.30
  -1   5 -10   48.20    3.19
   1   5  10   50.65    4.65
   2  -5  10    0.54    1.25
   2  -5  10    1.52    1.45
   2   5  10    0.67    2.09
  -3  -5 -10   29.28    2.48
   3  -5  10   30.11    3.12
   3  -5  10   32.48    2.74
   3   5  10   28.37    3.53
  -4  -5 -10    4.60    1.41
   4  -5  10    4.65    1.94
   4   5  10    6.46    2.17
   5  -5  10   13.35    2.91
  -5  -5 -10   12.64    2.08
   5   5  10   16.49    3.00
   6  -5  10    8.39    2.76
  -6  -5 -10    6.49    1.80
   6   5  10    9.68    2.56
  -7  -5 -10   -1.51    1.32
   7   5  10    3.31    1.92
  -7  -6  10    3.62    1.70
  -7   6  10    7.40    2.36
  -6  -6  10    7.64    1.78
  -6   6  10    4.29    3.19
  -6   6  10    4.57    1.77
  -5  -6  10    9.07    2.63
  -5  -6  10    5.21    1.56
  -5   6  10    3.14    1.60
  -5   6  10    2.90    3.16
  -4  -6  10   15.44    2.40
  -4  -6  10   10.78    1.84
  -4   6  10   11.11    2.11
  -4   6  10    8.20    3.34
  -3  -6  10  193.01    7.73
  -3  -6  10  174.33    7.26
  -3   6  10  187.14    9.23
  -3   6  10  180.94    7.66
  -2  -6  10    9.05    1.93
  -2  -6  10    7.33    1.26
  -2   6  10    7.97    3.34
  -1  -6  10    1.96    1.27
  -1   6  10   -0.19    2.60
  -1   6  10    1.80    1.09
   0  -6  10    3.49    1.42
   0   6 -10    2.46    1.27
   0   6  10    6.63    2.88
   1  -6  10  292.04   11.23
   1   6  10  298.57   12.46
  -1   6 -10  302.13   11.21
   2  -6  10   30.18    2.77
   2   6  10   30.20    4.03
  -2   6 -10   27.93    2.82
   3  -6  10   36.15    3.13
  -3  -6 -10   31.59    2.79
  -3   6 -10   34.34    3.38
   3   6  10   32.31    3.82
  -4  -6 -10   -0.78    1.12
  -4   6 -10    1.87    1.39
   4   6  10    0.19    1.62
  -5  -6 -10    7.33    1.82
  -5   6 -10   10.41    2.47
   5   6  10    8.06    2.30
  -6  -6 -10    1.01    1.44
  -6   6 -10    4.40    1.85
   6   6  10    2.44    1.81
  -7  -6 -10    0.49    1.52
  -6  -7  10   -0.29    1.02
  -6   7  10    4.01    1.72
  -6   7  10   -7.88    3.06
  -5  -7  10    0.66    1.05
  -5   7  10    4.63    1.57
  -5   7  10   -3.11    2.90
  -4  -7  10   41.09    3.54
  -4  -7  10   32.98    2.82
  -4   7  10   35.99    5.30
  -3  -7  10   27.40    2.36
  -3  -7  10   30.77    3.14
  -3   7  10   24.73    4.45
  -2  -7  10   44.84    3.63
  -2  -7  10   47.75    3.49
  -2   7  10   37.25    4.92
  -1  -7  10  222.08    8.85
  -1   7  10  205.20   10.34
   0  -7  10    2.99    1.46
   0   7  10    2.90    2.89
   1  -7  10   39.06    3.31
  -1   7 -10   32.08    2.96
   1   7  10   32.93    4.35
   2  -7  10    5.53    1.80
  -2   7 -10    3.63    1.72
   2   7  10    6.38    2.72
  -3  -7 -10   15.53    2.30
   3  -7  10   14.20    2.49
  -3   7 -10   13.31    2.48
   3   7  10   18.24    3.32
  -4  -7 -10    3.08    1.46
  -4   7 -10    3.32    1.77
   4   7  10    5.68    2.29
  -5  -7 -10    7.93    2.08
   5   7  10   15.48    3.09
  -5   7 -10    8.68    2.40
  -6  -7 -10    1.15    1.68
   6   7  10    6.44    2.58
  -5  -8  10   27.36    3.04
  -5   8  10   25.68    3.20
  -5   8  10   25.77    5.45
  -4  -8  10    2.13    1.22
  -4   8  10   -0.12    3.50
  -3  -8  10    1.16    1.05
  -3  -8  10    1.87    1.54
  -3   8  10   -5.79    3.64
  -2  -8  10   19.03    2.78
  -2   8  10    8.04    4.33
  -1  -8  10    2.57    1.42
  -1   8  10    0.05    3.57
   0  -8  10   26.62    3.20
   0   8  10   24.40    4.41
   1  -8  10    5.12    1.99
  -1   8 -10    6.18    2.04
   1   8  10    4.41    2.88
   2  -8  10   10.88    2.51
  -2   8 -10    6.92    2.27
   2   8  10   15.07    3.66
  -3  -8 -10   39.03    3.83
   3  -8  10   44.57    4.66
   3   8  10   38.98    4.67
  -3   8 -10   40.07    4.18
  -4  -8 -10    0.92    1.45
  -4   8 -10    5.54    2.35
   4   8  10    5.32    2.32
  -5  -8 -10   -1.48    1.30
  -5   8 -10    1.80    2.05
   5   8  10    7.93    2.20
  -4  -9  10    0.22    1.08
  -4   9  10   -5.68    4.23
  -3   9  10   -7.25    3.62
  -2  -9  10    1.30    1.60
  -2   9  10   -4.40    3.50
  -1  -9  10    1.32    1.56
  -1   9  10   -1.48    3.45
   0  -9  10    1.47    1.57
   0   9  10    2.56    3.78
   1  -9  10    2.69    1.80
   1   9  10    0.62    2.81
   2  -9  10   -0.82    1.50
  -2   9 -10   -1.66    1.83
   2   9  10    4.73    2.93
  -3   9 -10   -1.13    1.73
   3   9  10    4.13    2.58
  -4  -9 -10    1.96    1.75
  -4   9 -10    5.72    2.59
   4   9  10   14.32    3.06
  -2 -10  10    2.81    1.81
  -2  10  10   -4.37    4.89
  -1 -10  10    1.84    1.72
  -1  10  10   -2.27    4.37
   0 -10  10    2.56    1.83
   0  10  10   -3.94    3.88
   1 -10  10   11.07    2.85
   1  10  10    5.17    3.85
   2 -10  10    1.94    1.78
   2  10  10   -0.99    2.73
  -3  10 -10    0.53    2.22
   3  10  10    6.58    3.26
  -8   0  11   -5.69    1.87
  -7   0  11   -0.37    2.00
  -6   0  11   -1.49    1.63
  -5   0  11    1.01    1.60
  -4   0  11    0.28    1.28
  -3   0  11   -0.15    1.11
  -3   0  11   -0.58    1.21
  -2   0  11    0.39    0.81
  -2   0  11    0.27    0.98
  -1   0  11    0.47    0.96
  -1   0  11    0.80    0.78
   0   0  11   -1.47    0.80
   0   0  11   -0.72    0.70
   1   0  11   -0.69    0.68
   1   0  11   -0.55    0.69
   2   0  11    0.38    0.84
   2   0  11   -0.22    0.57
   3   0  11    0.39    0.99
   3   0  11   -0.28    0.55
   4   0  11    0.54    1.20
   5   0  11   -1.47    1.02
   6   0  11    1.47    1.73
   7   0  11   -0.19    1.52
   8   0  11   -1.69    1.55
  -8  -1  11   -0.74    2.28
  -8   1  11   -0.76    2.20
  -7  -1  11    3.79    2.20
  -7   1  11   -0.85    1.83
  -6  -1  11    1.92    1.92
  -6   1  11    4.07    1.80
  -5  -1  11   19.23    2.67
  -5   1  11   21.01    2.76
  -4  -1  11    5.58    1.83
  -4   1  11    2.74    1.40
  -3  -1  11   22.40    2.46
  -3   1  11   21.55    2.37
  -3   1  11   21.07    2.39
  -2  -1  11    6.74    0.83
  -2  -1  11    9.90    1.74
  -2   1  11    8.14    1.58
  -2   1  11    8.41    1.43
  -1  -1  11   79.87    3.81
  -1  -1  11   79.35    3.32
  -1   1  11   77.48    3.85
  -1   1  11   74.55    3.54
   0  -1  11  146.38    5.54
   0  -1  11  140.63    5.57
   0   1  11  142.40    5.38
   0   1  11  137.79    5.80
   1  -1  11   17.08    1.96
   1  -1  11   19.18    1.79
   1   1  11   18.52    2.11
   1   1  11   17.61    1.47
   2  -1  11    0.22    0.97
   2  -1  11    1.84    0.76
   2   1  11    1.95    0.65
   2   1  11    0.76    1.01
   3  -1  11    6.42    1.19
  -3  -1 -11    3.32    0.88
   3  -1  11    1.95    1.26
   3   1  11    1.22    1.21
   4  -1  11    9.33    2.08
  -4  -1 -11    8.76    1.27
   4  -1  11    8.17    1.34
   4   1  11    8.05    2.09
   5  -1  11    3.13    1.65
   5   1  11    6.02    2.06
   6  -1  11   -0.54    1.36
   6   1  11    1.04    1.58
   7  -1  11    1.36    2.02
   7   1  11   -0.30    1.78
   8  -1  11   -0.44    1.87
   8   1  11    2.67    2.04
  -8  -2  11    1.47    1.27
  -8   2  11    1.21    2.26
  -7  -2  11    4.44    2.49
  -7   2  11    7.40    2.50
  -6  -2  11   -0.36    1.90
  -6   2  11    0.80    1.73
  -5  -2  11    5.93    2.12
  -5   2  11    7.92    2.02
  -4  -2  11   18.39    2.44
  -4   2  11   16.24    2.28
  -4   2  11   16.02    2.53
  -3  -2  11  137.78    6.10
  -3   2  11  140.14    6.34
  -3   2  11  137.63    5.91
  -2  -2  11   57.93    3.37
  -2   2  11   62.50    3.32
  -2   2  11   59.97    3.88
  -1  -2  11   89.76    4.09
  -1  -2  11   87.09    3.57
  -1   2  11   88.17    4.56
  -1   2  11   86.42    3.86
   0  -2  11   38.15    2.44
   0  -2  11   42.68    2.44
   0   2  11   41.90    3.13
   0   2  11   37.84    2.24
   1  -2  11   39.18    2.36
   1  -2  11   38.17    2.64
   1   2  11   38.02    3.02
   1   2  11   36.89    2.07
   2  -2  11    2.36    1.14
   2  -2  11    4.82    1.15
   2   2  11    3.45    1.46
   3  -2  11    1.82    1.26
  -3  -2 -11    1.73    0.84
   3  -2  11    2.68    1.00
   3   2  11    1.04    1.31
   4  -2  11    1.26    1.29
  -4  -2 -11    0.12    0.83
   4  -2  11    0.85    0.88
   4   2  11   -0.56    1.17
  -5  -2 -11    2.23    1.01
   5  -2  11    1.28    1.38
   5   2  11    1.83    1.47
   6  -2  11    0.70    1.71
   6   2  11    1.79    1.77
   7  -2  11   -0.29    1.69
   7   2  11   -1.24    1.63
   8   2  11    0.79    1.89
  -8  -3  11    0.63    1.24
  -8   3  11    0.21    2.23
  -7  -3  11    7.53    1.90
  -7  -3  11    3.50    2.47
  -7   3  11    4.13    2.27
  -6  -3  11   11.08    2.58
  -6   3  11   12.36    2.43
  -5  -3  11   55.76    4.10
  -5   3  11   57.03    3.99
  -4  -3  11    2.75    1.84
  -4   3  11    4.37    1.63
  -4   3  11    2.21    2.24
  -3  -3  11   11.28    2.06
  -3   3  11    8.53    2.53
  -3   3  11   10.44    1.90
  -2  -3  11   26.82    2.62
  -2   3  11   23.12    3.03
  -2   3  11   19.34    2.04
  -1  -3  11   41.71    2.87
  -1  -3  11   41.29    2.16
  -1   3  11   44.74    2.57
  -1   3  11   41.04    3.51
   0  -3  11    3.52    0.92
   0  -3  11    1.99    1.11
   0   3  11    2.90    1.72
   0   3  11    2.41    0.93
   1  -3  11   12.98    1.82
   1  -3  11   14.19    1.86
   1   3  11   11.59    1.30
   1   3  11   12.54    2.28
   2  -3  11   25.83    2.22
   2  -3  11   26.08    2.86
   2   3  11   29.97    3.23
  -3  -3 -11    5.26    1.21
   3  -3  11    6.53    1.47
   3  -3  11    7.32    1.91
   3   3  11    4.14    1.74
   4  -3  11    0.58    1.28
   4  -3  11    1.00    0.97
  -4  -3 -11    1.27    0.96
   4   3  11   -1.27    1.17
   5  -3  11    0.48    1.59
  -5  -3 -11   -0.16    0.93
   5   3  11   -0.41    1.27
   6  -3  11    0.51    1.64
  -6  -3 -11   -1.78    0.93
   6   3  11    0.81    1.54
   7  -3  11    0.01    1.79
   7   3  11    0.51    1.59
  -7  -4  11    3.99    1.45
  -7   4  11    4.51    2.35
  -6  -4  11    7.45    2.43
  -6  -4  11    8.83    1.86
  -6   4  11    6.50    2.16
  -5  -4  11   32.09    2.75
  -5  -4  11   32.82    3.36
  -5   4  11   38.72    3.35
  -5   4  11   25.80    3.64
  -4  -4  11    0.55    1.43
  -4  -4  11    1.99    0.98
  -4   4  11    1.13    1.22
  -4   4  11    0.59    2.09
  -3  -4  11    2.68    1.46
  -3   4  11    2.50    1.28
  -3   4  11    2.43    2.30
  -2  -4  11   42.29    3.15
  -2   4  11   42.51    4.16
  -2   4  11   44.13    2.89
  -1  -4  11   -0.82    1.14
  -1  -4  11    0.15    0.54
  -1   4  11    0.50    0.96
  -1   4  11    0.42    2.35
   0  -4  11   73.47    3.70
   0  -4  11   79.72    3.97
   0   4  11   80.07    4.98
   0   4  11   75.23    3.43
   1  -4  11    1.56    1.10
   1  -4  11    1.15    1.16
   1   4  11    0.35    1.74
   2  -4  11    2.42    1.14
   2  -4  11    3.62    1.49
   2   4  11    1.26    1.58
   3  -4  11    4.19    1.31
  -3  -4 -11    2.52    1.08
   3  -4  11    1.94    1.38
   3   4  11    2.52    1.72
   4  -4  11    2.45    1.37
  -4  -4 -11    2.89    1.12
   4  -4  11    2.94    1.79
   4   4  11    4.74    1.87
   5  -4  11   22.80    3.55
  -5  -4 -11   22.82    2.55
   5   4  11   20.73    3.16
   6  -4  11   14.66    3.34
  -6  -4 -11   15.54    2.34
   6   4  11   20.92    3.54
  -7  -4 -11   -2.43    1.13
   7  -4  11   -1.36    2.06
   7   4  11    1.86    1.64
  -7  -5  11   23.27    3.10
  -7   5  11   25.53    3.51
  -6  -5  11    8.24    1.90
  -6   5  11    8.10    2.15
  -5  -5  11    6.51    1.62
  -5  -5  11    6.90    2.23
  -5   5  11    4.40    1.79
  -5   5  11    3.80    2.83
  -4  -5  11   36.42    3.29
  -4  -5  11   28.19    2.47
  -4   5  11   26.86    4.08
  -4   5  11   27.29    2.99
  -3  -5  11   94.34    4.51
  -3  -5  11   96.97    5.02
  -3   5  11   92.93    6.51
  -3   5  11   99.27    4.98
  -2  -5  11    2.63    0.93
  -2  -5  11    1.95    1.54
  -2   5  11    2.27    1.21
  -2   5  11    2.91    2.86
  -1  -5  11    1.18    1.34
  -1  -5  11    0.51    0.59
  -1   5  11   -1.43    0.92
  -1   5  11    1.73    2.51
   0  -5  11  152.95    6.57
   0   5 -11  157.31    6.26
   0   5  11  153.08    5.86
   0   5  11  149.81    7.63
   1  -5  11    0.61    1.11
  -1   5 -11    0.83    0.98
   1   5  11    4.17    2.31
   2  -5  11    9.20    1.92
   2  -5  11    8.61    1.92
   2   5  11    6.90    2.48
   3  -5  11   23.69    3.16
   3  -5  11   26.51    2.87
  -3  -5 -11   21.68    2.26
   3   5  11   24.20    3.47
   4  -5  11   53.52    4.57
   4  -5  11   62.70    3.95
  -4  -5 -11   54.69    3.50
   4   5  11   55.11    4.52
   5  -5  11    1.31    1.85
  -5  -5 -11    1.94    1.37
   5   5  11    2.16    1.89
  -6  -5 -11    0.34    1.39
   6  -5  11   -1.69    1.72
   6   5  11    4.19    2.11
  -7  -5 -11   -2.61    1.14
   7   5  11    3.38    2.10
  -7  -6  11    4.04    1.74
  -7   6  11    4.71    2.09
  -6  -6  11    0.87    1.19
  -6   6  11    3.79    1.76
  -6   6  11   -3.70    2.95
  -5  -6  11   21.76    2.71
  -5  -6  11   31.61    3.50
  -5   6  11   20.17    2.91
  -5   6  11   26.68    4.64
  -4  -6  11   19.74    2.78
  -4  -6  11   13.76    1.99
  -4   6  11   15.76    3.85
  -4   6  11   16.49    2.50
  -3  -6  11   23.36    2.47
  -3  -6  11   23.32    2.73
  -3   6  11   22.06    2.67
  -3   6  11   19.40    3.87
  -2  -6  11  152.09    6.15
  -2  -6  11  159.70    6.91
  -2   6  11  146.10    8.25
  -2   6  11  159.51    6.63
  -1  -6  11    1.55    1.43
  -1   6  11    2.14    3.02
  -1   6  11    2.68    1.25
   0  -6  11    5.47    1.64
   0   6  11    2.40    2.64
   1  -6  11    8.24    1.82
  -1   6 -11   10.78    1.96
   1   6  11    8.59    2.85
   2  -6  11   75.67    4.46
   2   6  11   77.70    5.46
  -2   6 -11   78.13    4.67
   3  -6  11    7.78    1.90
  -3  -6 -11    8.93    1.87
   3   6  11   11.52    2.85
  -3   6 -11   12.23    2.33
  -4  -6 -11   14.27    2.18
   4  -6  11   17.16    2.61
  -4   6 -11   15.93    2.63
   4   6  11   14.73    2.89
  -5  -6 -11    1.28    1.44
  -5   6 -11    3.19    1.65
   5   6  11    1.89    1.93
  -6  -6 -11    2.68    1.69
  -6   6 -11    8.86    2.13
   6   6  11    2.88    2.08
  -6  -7  11    2.57    1.50
  -6   7  11    6.07    2.09
  -6   7  11   -5.18    3.30
  -5  -7  11   19.03    2.60
  -5   7  11   19.68    2.76
  -5   7  11   20.26    4.72
  -4  -7  11    0.69    0.99
  -4  -7  11    4.34    1.89
  -4   7  11    4.71    1.60
  -4   7  11   -2.16    3.10
  -3  -7  11    7.80    1.94
  -3  -7  11    7.55    1.46
  -3   7  11   11.68    1.95
  -3   7  11    6.38    3.59
  -2  -7  11   23.08    2.86
  -2   7  11   21.75    4.58
  -2   7  11   22.59    2.47
  -1  -7  11   33.90    3.07
  -1   7  11   26.07    4.37
   0  -7  11   72.58    4.48
   0   7  11   68.40    5.88
   1  -7  11    1.28    1.48
   1   7  11    3.54    2.68
  -1   7 -11    2.44    1.49
   2  -7  11    8.64    2.13
  -2   7 -11    9.22    2.09
   2   7  11   12.37    3.08
   3  -7  11   36.51    3.97
  -3  -7 -11   31.95    3.23
   3   7  11   34.66    4.39
  -3   7 -11   35.58    3.67
  -4  -7 -11    0.04    1.25
   4   7  11    2.73    1.81
  -4   7 -11    3.35    1.90
  -5  -7 -11    0.05    1.30
  -5   7 -11    0.78    1.74
   5   7  11    1.59    1.63
  -6  -7 -11   -0.94    1.48
   6   7  11    3.04    1.99
  -5  -8  11    1.70    1.32
  -5   8  11   -0.05    4.25
  -5   8  11    6.46    1.92
  -4  -8  11    2.45    1.28
  -4   8  11    6.96    1.74
  -4   8  11   -4.55    3.46
  -3  -8  11    3.92    1.73
  -3   8  11    6.37    3.81
  -3   8  11    4.05    1.51
  -2  -8  11    4.12    1.73
  -2   8  11   -2.96    3.86
  -1  -8  11    1.51    1.61
  -1   8  11   -3.31    3.52
   0  -8  11   21.29    3.12
   0   8  11   16.28    4.33
   1  -8  11   31.17    3.55
   1   8  11   27.58    4.41
   2  -8  11    0.80    1.50
   2   8  11    3.03    2.90
  -2   8 -11    1.06    1.49
   3  -8  11   -1.45    1.37
  -3   8 -11    1.15    1.89
   3   8  11    2.18    2.39
  -4  -8 -11   -0.59    1.28
  -4   8 -11    3.74    1.98
   4   8  11    3.22    2.12
  -5  -8 -11    0.54    1.48
  -4   9  11   -2.87    5.09
  -3  -9  11    6.53    2.01
  -3   9  11    0.29    4.10
  -2  -9  11    2.66    1.78
  -2   9  11   -4.99    3.69
  -1  -9  11    1.38    1.61
  -1   9  11   -0.18    4.09
   0  -9  11    3.32    1.88
   0   9  11    3.59    3.42
   1  -9  11    2.76    1.76
   1   9  11    2.30    3.08
   2  -9  11    4.20    1.94
  -2   9 -11    2.08    1.95
   2   9  11    6.66    3.03
  -3   9 -11    3.73    2.37
   3   9  11    7.15    2.79
  -4   9 -11   -1.15    2.10
   4   9  11    6.85    2.47
  -2 -10  11   11.06    2.53
  -1 -10  11    0.41    1.74
  -1  10  11   -2.56    3.88
   0 -10  11    3.14    2.09
   0  10  11    2.10    3.65
   1 -10  11    4.56    2.12
   1  10  11    2.03    3.65
   2 -10  11    3.03    2.17
   2  10  11    8.07    3.65
  -3  10 -11   -0.37    2.48
  -8   0  12   -1.57    2.28
  -7   0  12    5.63    2.48
  -6   0  12    4.89    2.19
  -5   0  12    6.58    1.96
  -4   0  12   34.73    2.96
  -3   0  12   29.71    2.78
  -2   0  12   10.37    1.37
  -2   0  12    8.78    1.63
  -1   0  12    6.30    1.45
  -1   0  12    5.95    1.17
   0   0  12    9.48    1.38
   0   0  12    9.82    1.52
   1   0  12   12.93    1.52
   1   0  12   13.10    1.87
   2   0  12   79.26    4.38
   2   0  12   84.03    3.54
   3   0  12    0.22    1.24
   3   0  12    1.10    0.73
   4   0  12   34.63    3.42
   5   0  12   13.50    2.70
   6   0  12   36.17    4.46
   7   0  12   11.17    2.92
  -8  -1  12   -2.06    2.45
  -8   1  12   -2.82    2.25
  -7  -1  12    4.51    2.22
  -7   1  12    7.49    2.40
  -6  -1  12    1.70    2.06
  -6   1  12   -1.13    1.71
  -5  -1  12   -0.63    1.71
  -5   1  12    1.33    1.69
  -4  -1  12    2.88    1.63
  -4   1  12    5.34    1.77
  -3  -1  12   20.00    2.53
  -3   1  12   16.75    2.27
  -3   1  12   16.25    2.15
  -2  -1  12    2.57    1.45
  -2  -1  12    1.14    0.59
  -2   1  12    2.45    1.32
  -2   1  12    4.42    1.46
  -1  -1  12    0.46    0.64
  -1  -1  12    0.63    1.05
  -1   1  12    1.39    1.14
  -1   1  12    0.15    1.08
   0  -1  12  125.89    5.19
   0  -1  12  123.72    5.10
   0   1  12  123.60    4.96
   0   1  12  125.56    5.49
   1  -1  12    2.80    1.00
   1  -1  12    5.65    1.34
   1   1  12    5.07    1.08
   1   1  12    4.09    1.31
   2  -1  12    6.61    1.56
   2  -1  12    6.51    1.18
   2   1  12    7.15    1.04
   2   1  12    2.78    1.32
   3  -1  12    6.73    1.25
   3  -1  12    4.56    1.64
   3   1  12    6.52    1.81
   4  -1  12    2.89    1.04
   4  -1  12    0.80    1.32
  -4  -1 -12    2.03    0.85
   4   1  12    2.81    1.63
   5  -1  12   -0.32    1.45
   5   1  12    1.27    1.45
   6  -1  12    7.10    2.34
   6   1  12    9.80    2.69
   7  -1  12    1.40    2.13
   7   1  12    2.85    2.00
  -8  -2  12   -3.11    2.66
  -8   2  12    1.22    2.33
  -7  -2  12   -1.12    1.99
  -7   2  12    1.02    2.13
  -6  -2  12   -1.22    1.86
  -6   2  12   -1.71    1.69
  -5  -2  12    0.99    1.86
  -5   2  12   -0.56    1.52
  -4  -2  12    0.38    1.74
  -4   2  12   -0.88    1.17
  -3  -2  12    8.91    1.90
  -3   2  12    7.15    1.67
  -3   2  12    6.29    2.18
  -2  -2  12    3.09    1.58
  -2   2  12    5.96    1.98
  -2   2  12    3.77    1.30
  -1  -2  12   88.78    3.73
  -1  -2  12   92.85    4.36
  -1   2  12   88.27    4.04
  -1   2  12   89.92    4.77
   0  -2  12    3.65    1.04
   0  -2  12    5.24    1.38
   0   2  12    5.00    1.21
   0   2  12    1.47    1.34
   1  -2  12    2.37    0.98
   1  -2  12    1.17    0.86
   1   2  12   -0.75    1.04
   1   2  12    0.47    0.85
   2  -2  12  141.56    5.85
   2  -2  12  149.76    6.70
   2   2  12  148.69    6.76
   3  -2  12    2.75    1.08
   3  -2  12    1.95    1.29
   3   2  12    2.45    1.52
   4  -2  12    2.14    1.40
  -4  -2 -12    0.41    0.82
   4  -2  12    0.27    0.90
   4   2  12    0.08    1.32
  -5  -2 -12    0.56    0.96
   5  -2  12   -0.05    1.37
   5   2  12    0.22    1.40
   6  -2  12    4.56    2.22
   6   2  12    7.69    2.35
   7  -2  12    2.55    2.22
   7   2  12    2.98    2.01
  -7  -3  12    2.59    1.28
  -7  -3  12    2.39    2.52
  -7   3  12    4.37    2.53
  -6  -3  12    0.15    1.98
  -6   3  12    0.53    1.71
  -5  -3  12    6.40    2.06
  -5   3  12    5.87    1.96
  -4  -3  12    8.27    2.19
  -4   3  12    8.65    1.98
  -4   3  12    4.96    2.51
  -3  -3  12    2.04    1.54
  -3   3  12    1.14    1.42
  -3   3  12    5.96    2.47
  -2  -3  12    9.84    1.81
  -2   3  12   12.91    1.90
  -2   3  12    9.01    2.65
  -1  -3  12   13.52    1.34
  -1  -3  12   16.29    2.10
  -1   3  12   12.58    1.63
  -1   3  12   14.99    2.72
   0  -3  12    8.51    1.38
   0  -3  12   10.01    1.72
   0   3  12   11.88    1.51
   0   3  12    6.66    2.18
   1  -3  12   20.15    2.12
   1  -3  12   21.86    2.01
   1   3  12   18.22    2.57
   1   3  12   18.47    1.66
   2  -3  12   26.27    2.55
   2  -3  12   22.05    2.37
   2   3  12   18.77    2.69
   3  -3  12    1.52    1.01
   3  -3  12    1.04    1.28
  -3  -3 -12    3.70    1.10
   3   3  12    0.76    1.48
   4  -3  12    4.87    1.93
  -4  -3 -12   10.68    1.53
   4  -3  12    8.04    1.70
   4   3  12    8.30    2.17
   5  -3  12    9.61    2.67
  -5  -3 -12    9.97    1.72
   5   3  12    9.08    2.37
  -6  -3 -12    0.75    1.89
   6  -3  12   -2.46    1.34
   6   3  12    1.22    1.58
   7  -3  12    0.00    1.85
   7   3  12   -0.41    1.78
  -7  -4  12   15.58    2.64
  -7   4  12   17.06    3.13
  -6  -4  12    0.10    1.04
  -6  -4  12    0.43    2.04
  -6   4  12    0.95    1.78
  -5  -4  12    0.40    1.00
  -5  -4  12    0.59    1.85
  -5   4  12    0.69    1.47
  -4  -4  12   21.72    2.90
  -4   4  12   20.75    3.38
  -4   4  12   19.85    2.47
  -3  -4  12    4.29    1.77
  -3   4  12   -1.82    1.20
  -3   4  12    1.73    2.28
  -2  -4  12   -1.30    1.31
  -2   4  12    0.11    2.52
  -2   4  12   -0.83    1.16
  -1  -4  12   -0.51    1.08
  -1   4  12    1.32    1.15
  -1   4  12   -1.45    2.34
   0  -4  12   21.63    1.97
   0  -4  12   16.71    2.14
   0   4  12   21.02    3.29
   0   4  12   18.28    1.81
   1  -4  12    0.52    1.05
   1  -4  12   -0.94    0.98
   1   4  12    0.06    2.03
   2  -4  12    3.16    1.53
   2  -4  12    1.80    1.23
   2   4  12    1.23    1.66
   3  -4  12    1.51    1.43
  -3  -4 -12   -0.18    0.98
   3  -4  12   -0.48    0.93
   3   4  12    0.73    1.74
  -4  -4 -12    1.05    1.02
   4  -4  12    1.42    1.21
   4  -4  12   -0.92    1.29
   4   4  12    0.71    1.69
   5  -4  12    1.59    1.74
  -5  -4 -12    4.68    1.41
   5   4  12    3.82    1.89
  -6  -4 -12   18.21    2.52
   6  -4  12   19.81    3.77
   6   4  12   18.00    3.39
   7  -4  12   -0.62    3.02
   7   4  12    1.79    2.01
  -7  -5  12    5.48    1.79
  -7   5  12    3.57    2.32
  -6  -5  12    7.35    1.80
  -6  -5  12    6.93    2.49
  -6   5  12    5.27    2.05
  -5  -5  12    9.80    2.45
  -5  -5  12    7.55    1.66
  -5   5  12    4.01    1.75
  -5   5  12    8.00    3.32
  -4  -5  12   11.98    2.46
  -4  -5  12   11.33    1.79
  -4   5  12    8.54    3.11
  -4   5  12   13.39    2.35
  -3  -5  12   48.66    3.04
  -3  -5  12   50.16    3.54
  -3   5  12   49.64    4.94
  -3   5  12   49.05    3.50
  -2  -5  12    5.99    1.17
  -2  -5  12    8.29    1.76
  -2   5  12    7.38    1.61
  -2   5  12    6.11    3.20
  -1  -5  12    1.00    1.35
  -1   5  12   -0.27    1.07
  -1   5  12   -1.74    2.63
   0  -5  12   31.44    2.75
   0   5  12   32.82    4.13
   0   5 -12   29.88    2.46
   1  -5  12   35.18    2.82
   1  -5  12   36.03    2.95
   1   5  12   40.41    4.17
   2  -5  12   12.32    2.26
   2  -5  12   10.17    1.93
   2   5  12   10.50    2.82
   3  -5  12    5.11    1.52
   3  -5  12    1.99    1.74
  -3  -5 -12    0.86    1.15
   3   5  12    2.62    1.91
   4  -5  12   13.60    2.33
   4  -5  12   13.52    2.76
  -4  -5 -12   13.11    2.06
   4   5  12   13.13    2.79
   5  -5  12    0.72    1.78
  -5  -5 -12   -0.58    1.10
   5   5  12    1.60    1.67
   6  -5  12   -0.63    2.09
  -6  -5 -12   -0.38    1.30
   6   5  12    0.34    1.47
  -7  -5 -12    0.48    1.56
   7   5  12    6.65    2.41
  -6  -6  12   -0.08    1.12
  -6   6  12    3.15    1.71
  -5  -6  12   52.49    4.19
  -5  -6  12   38.60    3.26
  -5   6  12   50.25    3.99
  -5   6  12   30.08    4.92
  -4  -6  12    0.60    0.99
  -4  -6  12    1.59    1.70
  -4   6  12    3.67    1.62
  -4   6  12   -3.11    3.22
  -3  -6  12    5.13    1.27
  -3  -6  12    7.01    2.00
  -3   6  12    4.82    1.69
  -3   6  12    5.10    3.18
  -2  -6  12   33.27    2.92
  -2  -6  12   34.23    4.05
  -2   6  12   19.50    4.06
  -2   6  12   36.62    2.90
  -1  -6  12  137.80    6.39
  -1   6  12  132.84    7.82
  -1   6  12  144.56    5.94
   0  -6  12   14.94    2.24
   0   6  12   11.56    3.17
   1  -6  12    0.52    1.19
  -1   6 -12    1.05    1.24
   1   6  12    2.27    2.39
   2  -6  12    9.77    2.12
  -2   6 -12    6.44    1.64
   2   6  12    5.41    2.37
   3  -6  12    9.83    2.22
   3   6  12    9.82    2.57
  -3   6 -12    5.61    1.67
   4  -6  12    5.15    1.87
  -4  -6 -12    4.98    1.63
   4   6  12    7.33    2.38
  -4   6 -12    6.86    1.94
  -5  -6 -12    6.12    1.77
   5   6  12    7.04    2.33
  -5   6 -12    6.17    1.81
  -6  -6 -12   -2.06    1.28
   6   6  12    4.67    2.10
  -6   6 -12    4.78    1.88
  -6  -7  12    5.93    1.78
  -6   7  12    7.49    2.31
  -6   7  12   -1.47    3.88
  -5  -7  12   11.45    2.11
  -5   7  12   10.38    4.07
  -5   7  12   13.94    2.63
  -4  -7  12    2.55    1.78
  -4  -7  12    0.63    0.98
  -4   7  12   -5.21    3.61
  -4   7  12    1.14    1.55
  -3  -7  12   48.42    3.18
  -3  -7  12   52.59    3.99
  -3   7  12   48.59    5.81
  -3   7  12   44.35    3.53
  -2  -7  12    1.74    1.54
  -2   7  12   -3.08    3.01
  -2   7  12    2.53    1.46
  -1  -7  12    2.38    1.42
  -1   7  12    8.16    3.39
   0  -7  12    6.99    1.93
   0   7  12    4.77    3.23
   1  -7  12    4.78    1.58
   1   7  12    2.47    2.58
  -1   7 -12    1.21    1.65
   2  -7  12    2.13    1.60
   2   7  12    4.88    2.55
  -2   7 -12    6.11    1.88
   3  -7  12    6.42    2.10
   3   7  12    7.44    2.60
  -3   7 -12    5.71    1.86
  -4  -7 -12    7.96    2.01
  -4   7 -12    9.56    2.28
   4   7  12   13.03    2.94
  -5  -7 -12    1.59    1.55
   5   7  12    8.37    2.44
  -5   7 -12    5.69    2.15
  -6  -7 -12    1.77    1.66
   6   7  12    4.52    2.14
  -5  -8  12   -1.36    0.97
  -5   8  12    2.88    1.58
  -5   8  12  -11.68    3.26
  -4  -8  12    6.55    2.08
  -4  -8  12    3.65    1.31
  -4   8  12   -8.22    4.02
  -3  -8  12    6.05    2.07
  -3   8  12   -3.71    3.51
  -3   8  12   10.73    2.02
  -2  -8  12    3.16    1.65
  -2   8  12   -4.47    3.33
  -2   8  12    4.49    2.31
  -1  -8  12    2.18    1.52
  -1   8  12    0.69    3.76
   0  -8  12    9.43    2.23
   0   8  12   10.20    3.65
   1  -8  12    1.30    1.68
   1   8  12    4.68    3.35
   2  -8  12    0.80    1.48
   2   8  12    6.09    3.08
  -2   8 -12    1.92    1.79
   3  -8  12    1.43    1.51
   3   8  12    1.80    2.17
  -3   8 -12    2.54    1.87
  -4  -8 -12   -0.03    1.41
   4   8  12    6.96    2.52
  -4   8 -12    2.12    1.99
  -5  -8 -12    2.72    1.66
   5   8  12    8.44    2.44
  -4   9  12    4.99    1.77
  -3  -9  12    4.10    1.90
  -3   9  12   -1.37    4.60
  -3   9  12    4.58    1.51
  -2  -9  12    9.37    2.38
  -2   9  12    1.60    3.93
  -1  -9  12    2.68    1.75
  -1   9  12   -0.81    3.59
   0  -9  12    0.57    1.62
   0   9  12    5.77    3.87
   1  -9  12    3.23    2.09
   1   9  12    5.50    3.36
   2  -9  12    2.35    2.00
   2   9  12    6.65    2.95
   3  -9  12    0.88    1.84
   3   9  12    6.31    2.69
  -3   9 -12    3.72    2.17
  -2 -10  12    7.59    2.39
  -1 -10  12    8.01    2.48
   0 -10  12    3.81    2.06
   0  10  12    2.70    5.55
   1 -10  12    3.34    2.21
   2 -10  12    0.76    1.92
  -8   0  13   -3.17    2.36
  -7   0  13   -2.02    2.02
  -6   0  13   -0.16    2.01
  -5   0  13    0.56    1.81
  -4   0  13    0.95    1.65
  -3   0  13    0.53    1.54
  -2   0  13    0.88    1.42
  -2   0  13   -0.68    0.87
  -1   0  13    1.41    1.23
  -1   0  13    0.09    0.81
   0   0  13   -1.83    0.96
   0   0  13    0.24    0.80
   1   0  13   -0.56    0.96
   1   0  13   -0.85    0.85
   2   0  13   -0.78    0.98
   2   0  13   -0.92    0.68
   3   0  13    0.04    1.27
   3   0  13    0.82    0.71
   4   0  13    0.87    1.31
   5   0  13    1.04    1.46
   6   0  13   -0.85    1.45
   7   0  13    2.15    2.07
  -8  -1  13   -4.14    2.30
  -8   1  13   -3.17    2.27
  -7  -1  13    1.01    2.27
  -7   1  13   -0.14    2.17
  -6  -1  13   -2.89    1.89
  -6   1  13    0.18    1.95
  -5  -1  13    1.40    1.90
  -5   1  13    1.12    1.82
  -4  -1  13    1.26    1.77
  -4   1  13    0.25    1.54
  -3  -1  13    1.07    1.49
  -3   1  13    0.81    1.54
  -3   1  13    2.66    1.78
  -2  -1  13    8.74    1.92
  -2   1  13    7.55    1.72
  -2   1  13    6.62    1.58
  -1  -1  13    5.31    1.58
  -1  -1  13    3.04    0.94
  -1   1  13    2.41    1.28
  -1   1  13    3.84    1.38
   0  -1  13    2.53    0.96
   0  -1  13    2.57    1.26
   0   1  13    1.95    1.13
   0   1  13    1.81    1.26
   1  -1  13   26.75    2.38
   1  -1  13   26.61    2.13
   1   1  13   30.25    2.07
   1   1  13   26.32    2.66
   2  -1  13   57.06    3.77
   2  -1  13   55.76    2.93
   2   1  13   51.96    3.66
   2   1  13   56.67    2.67
   3  -1  13   24.01    1.94
   3  -1  13   20.92    2.79
   3   1  13   19.96    2.85
   4  -1  13   -0.26    1.35
   4   1  13    1.13    1.48
   5  -1  13   12.10    2.62
   5   1  13   26.82    3.68
   6  -1  13    0.95    1.76
   6   1  13    1.28    1.69
   7  -1  13    2.67    2.13
   7   1  13    5.31    2.35
  -7  -2  13   -2.73    2.15
  -7   2  13    1.91    2.26
  -6  -2  13    2.39    2.17
  -6   2  13    2.89    2.09
  -5  -2  13    6.25    2.28
  -5   2  13    4.11    1.91
  -4  -2  13    0.82    1.79
  -4   2  13    0.00    1.45
  -3  -2  13   15.36    2.51
  -3   2  13   13.99    2.24
  -3   2  13   10.55    2.47
  -2  -2  13    8.60    1.93
  -2   2  13    7.33    2.08
  -2   2  13    8.35    1.65
  -1  -2  13   13.09    2.01
  -1  -2  13   11.22    1.36
  -1   2  13    8.06    1.53
  -1   2  13    9.80    2.18
   0  -2  13    3.38    1.09
   0  -2  13    3.04    1.36
   0   2  13    3.79    1.28
   0   2  13    3.76    1.54
   1  -2  13   31.88    2.52
   1  -2  13   26.68    2.27
   1   2  13   35.99    3.00
   1   2  13   28.33    2.05
   2  -2  13   -0.41    1.09
   2  -2  13    0.32    0.87
   2   2  13   -0.97    1.19
   3  -2  13   16.07    2.02
   3  -2  13   14.27    2.36
   3   2  13   16.76    2.63
   4  -2  13    0.38    1.35
  -4  -2 -13   -0.07    0.82
   4  -2  13    0.15    0.84
   4   2  13    0.57    1.56
   5  -2  13    1.44    1.65
   5   2  13    1.34    1.53
   6  -2  13    2.28    1.99
   6   2  13    2.01    1.76
   7  -2  13   -1.88    1.72
   7   2  13    1.34    2.04
  -7  -3  13   -0.43    2.32
  -7   3  13   -1.03    1.80
  -6  -3  13   -1.34    2.05
  -6   3  13   -2.15    1.43
  -5  -3  13    3.51    2.18
  -5   3  13    4.94    1.82
  -4  -3  13    7.16    2.04
  -4   3  13    6.12    1.76
  -4   3  13    6.09    2.64
  -3  -3  13    0.60    1.50
  -3   3  13    1.02    1.48
  -3   3  13   -0.51    2.22
  -2  -3  13   71.58    4.20
  -2   3  13   78.85    3.99
  -2   3  13   75.61    5.14
  -1  -3  13    5.20    1.55
  -1   3  13    6.97    1.53
  -1   3  13    5.64    2.12
   0  -3  13    1.15    0.85
   0  -3  13    0.05    1.07
   0   3  13    1.68    1.74
   0   3  13    1.55    1.13
   1  -3  13   -1.02    0.89
   1  -3  13    0.33    0.95
   1   3  13   -0.43    1.63
   2  -3  13   34.20    2.55
   2  -3  13   33.84    3.05
   2   3  13   34.51    3.35
   3  -3  13    5.74    1.76
   3  -3  13    7.07    1.54
   3   3  13    5.74    1.96
   4  -3  13    3.33    1.29
  -4  -3 -13    2.97    1.10
   4  -3  13    1.27    1.66
   4   3  13    2.25    1.80
   5  -3  13   -0.85    1.65
  -5  -3 -13    0.22    0.97
   5   3  13    2.42    1.88
   6  -3  13    1.30    1.87
   6   3  13   -0.03    1.49
   7  -3  13   -2.36    1.71
   7   3  13    2.52    2.14
  -7  -4  13    4.10    4.35
  -7  -4  13    8.15    2.05
  -7   4  13    6.00    2.69
  -6  -4  13    1.45    1.16
  -6  -4  13    1.55    2.32
  -6   4  13   -0.35    1.80
  -5  -4  13    2.75    2.15
  -5  -4  13    4.28    1.34
  -5   4  13    2.77    1.65
  -4  -4  13    1.60    1.87
  -4   4  13    0.45    2.57
  -4   4  13   -1.60    1.31
  -3  -4  13    4.89    1.80
  -3   4  13    3.86    2.78
  -3   4  13    7.12    1.93
  -2  -4  13    1.12    1.39
  -2   4  13    5.16    1.65
  -2   4  13    3.13    2.47
  -1  -4  13    1.09    1.31
  -1   4  13    0.82    1.26
  -1   4  13   -1.15    2.34
   0  -4  13   41.84    3.00
   0  -4  13   40.73    2.79
   0   4  13   44.44    4.11
   0   4  13   46.37    2.71
   1  -4  13    2.02    1.28
   1  -4  13    0.29    1.18
   1   4  13   -1.80    1.70
   2  -4  13    5.05    1.57
   2  -4  13    6.90    1.78
   2   4  13    7.60    2.16
   3  -4  13    8.64    2.11
   3  -4  13    8.31    1.69
   3   4  13    5.01    1.96
   4  -4  13    0.78    1.20
   4  -4  13    0.07    1.45
  -4  -4 -13    0.16    1.01
   4   4  13    1.08    1.78
   5  -4  13    0.19    1.61
  -5  -4 -13   -0.74    1.07
   5   4  13    3.31    1.83
  -6  -4 -13   -0.50    1.21
   6  -4  13    3.56    2.30
   6   4  13    6.22    2.09
   7   4  13    2.66    2.14
  -7  -5  13    1.76    1.39
  -7   5  13    4.99    2.63
  -6  -5  13    6.96    2.55
  -6  -5  13   10.59    2.06
  -6   5  13    7.74    2.28
  -5  -5  13   15.05    2.25
  -5  -5  13   14.53    2.72
  -5   5  13   12.14    2.45
  -5   5  13    6.26    3.70
  -4  -5  13    3.58    1.17
  -4  -5  13    6.84    2.23
  -4   5  13    7.38    2.00
  -4   5  13    6.06    3.38
  -3  -5  13   -0.51    0.71
  -3  -5  13    1.25    1.47
  -3   5  13   -0.80    2.86
  -3   5  13   -0.23    1.30
  -2  -5  13    2.73    0.96
  -2  -5  13    4.38    1.63
  -2   5  13    2.97    1.47
  -2   5  13    1.99    2.95
  -1  -5  13   18.25    2.36
  -1   5  13   16.01    3.35
  -1   5  13   18.34    2.15
   0  -5  13    0.21    1.20
   0   5  13   -0.38    2.15
   1  -5  13   25.50    2.62
   1  -5  13   31.45    3.12
   1   5  13   31.53    4.05
   2  -5  13   29.47    3.35
   2  -5  13   23.13    2.80
   2   5  13   22.66    3.44
   3  -5  13    1.27    1.25
   3  -5  13    1.99    1.50
   3   5  13   -0.12    1.60
  -4  -5 -13    2.06    1.26
   4  -5  13    0.08    1.57
   4  -5  13    0.70    1.37
   4   5  13    2.66    2.07
  -5  -5 -13    7.95    1.86
   5  -5  13    7.73    2.61
   5   5  13   13.55    2.81
   6  -5  13   -0.19    2.08
  -6  -5 -13   -0.02    1.38
   6   5  13    1.92    1.82
  -6  -6  13    2.02    1.34
  -6   6  13    6.18    2.09
  -5  -6  13    1.85    2.02
  -5  -6  13   -0.42    0.97
  -5   6  13   -6.55    3.25
  -5   6  13    1.84    1.59
  -4  -6  13   18.96    2.89
  -4  -6  13   18.36    2.38
  -4   6  13   16.02    4.29
  -4   6  13   14.40    2.37
  -3  -6  13   -0.87    0.83
  -3  -6  13    1.59    1.55
  -3   6  13    0.62    1.36
  -3   6  13   -4.48    2.73
  -2  -6  13    3.08    1.71
  -2   6  13    2.47    3.36
  -2   6  13    4.73    1.60
  -1  -6  13    1.83    1.42
  -1   6  13    2.19    3.13
  -1   6  13    0.60    1.28
   0  -6  13   21.24    2.63
   0   6  13   19.07    3.59
   1  -6  13   28.99    3.19
  -1   6 -13   24.14    2.53
   1   6  13   26.04    3.84
   2  -6  13    5.69    1.80
  -2   6 -13    7.17    1.70
   2   6  13    8.67    2.63
   3  -6  13   20.67    2.96
  -3   6 -13   20.01    2.83
   3   6  13   15.41    3.04
  -4  -6 -13   -0.20    1.18
   4  -6  13    1.37    1.57
  -4   6 -13    4.45    1.59
   4   6  13    2.70    2.01
  -5  -6 -13    2.13    1.48
   5   6  13    5.34    2.18
  -5   6 -13   13.03    2.39
  -6  -6 -13    1.19    1.38
   6   6  13    1.10    1.79
  -6  -7  13   -0.15    1.13
  -6   7  13    1.57    1.75
  -5  -7  13   11.86    3.81
  -5  -7  13    3.43    1.44
  -5   7  13    5.53    2.06
  -5   7  13   -1.44    4.19
  -4  -7  13   18.98    2.99
  -4  -7  13   11.89    1.91
  -4   7  13    8.97    4.48
  -4   7  13   14.07    2.58
  -3  -7  13    5.98    2.12
  -3   7  13    3.68    1.63
  -3   7  13    1.71    3.45
  -2  -7  13    2.37    1.60
  -2   7  13   -2.17    3.12
  -2   7  13    2.88    1.50
  -1  -7  13    7.57    1.92
  -1   7  13   10.23    3.92
   0  -7  13    8.89    2.18
   0   7  13    7.72    3.42
   1  -7  13    2.10    1.53
   1   7  13    5.85    2.90
   2  -7  13    2.14    1.53
  -2   7 -13    2.89    1.43
   2   7  13    0.89    2.34
   3  -7  13    1.83    1.56
  -3   7 -13    3.82    1.75
   3   7  13    2.39    2.05
   4  -7  13    0.13    1.30
  -4   7 -13    3.58    1.83
   4   7  13    1.58    2.01
  -5  -7 -13    1.07    1.52
  -5   7 -13    6.72    1.98
   5   7  13    5.04    2.35
  -5  -8  13    1.26    1.20
  -5   8  13    1.65    1.73
  -5   8  13   -4.00    4.44
  -4  -8  13    3.02    1.90
  -4   8  13   -9.16    4.11
  -4   8  13    1.98    1.65
  -3  -8  13    1.95    1.78
  -3   8  13   -8.72    3.41
  -3   8  13    2.21    1.60
  -2  -8  13    5.10    1.86
  -2   8  13    3.01    3.74
  -1  -8  13    1.80    1.53
  -1   8  13    1.86    3.81
   0  -8  13    7.15    2.20
   0   8  13    5.96    3.21
   1  -8  13    1.63    1.44
   1   8  13    5.67    3.01
   2  -8  13   -1.35    1.43
  -2   8 -13    1.79    1.83
   2   8  13    0.78    2.75
   3  -8  13    8.05    2.45
  -3   8 -13   10.87    2.47
   3   8  13   12.39    3.20
  -4   8 -13    5.48    2.22
   4   8  13    7.19    2.47
  -4   9  13    4.56    1.83
  -3  -9  13    2.76    1.94
  -3   9  13   -3.48    4.62
  -2  -9  13    3.90    1.91
  -2   9  13   -5.38    3.55
  -1  -9  13    5.72    2.20
  -1   9  13    3.10    3.75
   0  -9  13    1.18    1.78
   0   9  13   -0.59    3.03
   1  -9  13   20.81    3.30
   1   9  13   28.06    5.00
   2  -9  13    0.77    1.67
   2   9  13    3.93    2.65
   3  -9  13    0.76    1.83
  -3   9 -13    0.53    2.01
   3   9  13    7.79    3.10
  -2 -10  13    2.85    1.96
  -1 -10  13    7.34    2.45
   0 -10  13    3.30    2.20
   1 -10  13   -1.07    1.93
  -7   0  14   -0.58    2.11
  -6   0  14    9.66    2.71
  -5   0  14    1.29    1.75
  -4   0  14    3.74    1.73
  -3   0  14    2.06    1.56
  -2   0  14   74.23    3.63
  -2   0  14   80.72    4.31
  -1   0  14    3.34    1.58
  -1   0  14    4.09    1.18
   0   0  14    0.09    1.00
   0   0  14    0.32    1.14
   1   0  14   26.40    2.78
   1   0  14   21.92    2.02
   2   0  14   31.18    2.87
   2   0  14   31.62    2.16
   3   0  14   18.78    2.82
   4   0  14  150.29    7.62
   5   0  14  117.46    7.02
   6   0  14   11.22    2.85
   7   0  14   27.25    4.19
  -7  -1  14    0.23    2.46
  -7   1  14    0.53    2.24
  -6  -1  14   -1.10    2.08
  -6   1  14   -1.49    1.73
  -5  -1  14    5.28    2.04
  -5   1  14    3.16    1.79
  -4  -1  14    0.59    1.86
  -4   1  14    2.31    1.74
  -3  -1  14   18.99    2.50
  -3   1  14   17.75    2.50
  -2  -1  14   46.49    3.52
  -2   1  14   51.07    3.44
  -2   1  14   50.67    3.39
  -1  -1  14    0.79    0.77
  -1  -1  14    0.90    1.28
  -1   1  14   -0.07    1.25
  -1   1  14    1.55    1.29
   0  -1  14   19.39    2.20
   0  -1  14   15.81    1.95
   0   1  14   15.88    2.13
   0   1  14   20.67    2.16
   1  -1  14   19.42    2.05
   1  -1  14   17.17    2.21
   1   1  14   13.53    2.16
   1   1  14   16.25    1.80
   2  -1  14   26.87    2.08
   2  -1  14   24.83    2.93
   2   1  14   23.04    1.80
   2   1  14   23.42    2.83
   3  -1  14    8.83    1.49
   3  -1  14    9.39    2.10
   3   1  14    8.12    2.04
   4  -1  14    3.04    1.65
   4   1  14    1.26    1.44
   5  -1  14    8.63    2.58
   5   1  14   13.99    2.82
   6  -1  14   25.26    3.99
   6   1  14   23.85    3.83
   7  -1  14   18.08    3.70
   7   1  14   19.39    3.77
  -7  -2  14   -0.98    2.41
  -7   2  14   -4.19    2.08
  -6  -2  14   -1.56    2.13
  -6   2  14   -0.41    1.78
  -5  -2  14   -2.76    1.64
  -5   2  14    1.44    1.80
  -4  -2  14    6.72    2.21
  -4   2  14    0.48    1.66
  -3  -2  14    5.21    1.84
  -3   2  14    4.94    2.18
  -3   2  14    6.65    1.74
  -2  -2  14   -0.42    1.34
  -2   2  14   -1.23    1.27
  -2   2  14   -0.30    1.71
  -1  -2  14    0.99    1.44
  -1  -2  14   -0.05    0.69
  -1   2  14    1.21    1.36
  -1   2  14    1.69    1.70
   0  -2  14    7.28    1.45
   0  -2  14    6.64    1.56
   0   2  14    9.51    1.63
   0   2  14    6.83    1.86
   1  -2  14    2.61    1.29
   1  -2  14    2.58    1.32
   1   2  14    3.41    1.63
   1   2  14    2.33    1.14
   2  -2  14    0.52    1.00
   2  -2  14    1.91    1.28
   2   2  14    2.19    1.74
   3  -2  14   50.73    4.02
   3  -2  14   48.19    3.03
   3   2  14   49.20    4.11
   4  -2  14   11.83    1.87
   4  -2  14   10.25    2.37
   4   2  14   10.94    2.44
   5  -2  14   -0.47    1.63
   5   2  14    0.45    1.57
   6  -2  14    5.70    2.35
   6   2  14    3.86    2.11
   7  -2  14   -1.31    2.04
   7   2  14    1.65    2.06
  -7  -3  14    0.46    2.51
  -7   3  14    4.38    2.71
  -6  -3  14    1.27    2.28
  -6   3  14    0.52    1.82
  -5  -3  14    4.76    2.33
  -5   3  14    3.03    1.83
  -4  -3  14    0.26    1.69
  -4   3  14    1.80    1.70
  -3  -3  14    0.27    1.63
  -3   3  14   -0.08    1.41
  -3   3  14   -0.76    2.17
  -2  -3  14    2.98    1.71
  -2   3  14    4.26    1.65
  -2   3  14    4.15    2.14
  -1  -3  14   40.03    3.05
  -1   3  14   47.65    3.02
  -1   3  14   43.60    3.87
   0  -3  14   14.38    1.90
   0  -3  14   13.28    1.95
   0   3  14   15.78    1.91
   0   3  14   13.80    2.56
   1  -3  14   43.58    3.04
   1  -3  14   42.78    3.14
   1   3  14   42.07    3.69
   2  -3  14   -0.24    1.19
   2  -3  14   -1.10    0.98
   2   3  14    0.90    1.52
   3  -3  14   16.92    2.68
   3  -3  14   24.50    2.67
   3   3  14   16.35    2.78
   4  -3  14   -0.44    1.44
   4  -3  14   -0.06    0.96
   4   3  14    1.42    1.59
   5  -3  14    1.36    1.89
  -5  -3 -14    0.63    1.08
   5   3  14    2.10    1.73
   6  -3  14   -0.39    1.81
   6   3  14    0.05    1.59
   7   3  14    0.03    1.67
  -7  -4  14    0.39    2.45
  -7  -4  14    0.61    1.18
  -7   4  14    3.44    2.72
  -6  -4  14    5.82    1.61
  -6  -4  14   11.91    2.95
  -6   4  14   10.51    2.74
  -5  -4  14    0.90    2.13
  -5   4  14    1.41    1.91
  -4  -4  14   -1.15    1.70
  -4   4  14    1.00    1.61
  -4   4  14   -0.51    2.59
  -3  -4  14    6.33    2.11
  -3   4  14    3.51    2.88
  -3   4  14   10.58    2.17
  -2  -4  14   17.41    2.46
  -2   4  14   21.97    3.64
  -2   4  14   19.93    2.51
  -1  -4  14   18.13    2.45
  -1   4  14   17.90    3.24
  -1   4  14   19.02    2.29
   0  -4  14    3.67    1.52
   0  -4  14    1.12    1.04
   0   4  14    0.61    1.21
   0   4  14    0.53    2.02
   1  -4  14    4.65    1.54
   1  -4  14    3.85    1.44
   1   4  14    3.31    1.95
   2  -4  14    2.97    1.61
   2  -4  14    3.22    1.43
   2   4  14    3.30    2.09
   3  -4  14    2.74    1.63
   3  -4  14    1.89    1.27
   3   4  14    1.09    1.62
   4  -4  14   26.81    3.09
   4  -4  14   23.46    3.46
   4   4  14   25.93    3.85
  -5  -4 -14    2.22    1.34
   5  -4  14   -1.13    1.47
   5   4  14    3.86    2.00
   6  -4  14    4.22    2.62
   6   4  14    2.58    1.90
  -6  -5  14    0.15    1.09
  -6  -5  14    2.86    2.41
  -6   5  14    3.19    1.97
  -5  -5  14   -0.08    1.99
  -5  -5  14    1.09    1.09
  -5   5  14    0.45    1.71
  -4  -5  14    7.04    1.51
  -4  -5  14   11.35    2.39
  -4   5  14    8.30    3.71
  -4   5  14    6.31    1.95
  -3  -5  14   11.86    1.79
  -3  -5  14   13.09    2.51
  -3   5  14   11.55    3.69
  -3   5  14   12.63    2.25
  -2  -5  14   10.08    1.92
  -2  -5  14   12.95    2.28
  -2   5  14    9.25    3.40
  -2   5  14   12.47    2.13
  -1  -5  14    3.71    1.70
  -1   5  14    6.00    1.63
  -1   5  14    6.56    2.65
   0  -5  14    7.44    1.84
   0   5  14    2.20    2.32
   1  -5  14   -0.59    1.16
   1  -5  14   -1.17    1.01
   1   5  14   -0.70    1.90
   2  -5  14   14.79    2.30
   2  -5  14   15.46    2.52
   2   5  14   16.95    3.02
   3  -5  14    1.53    1.64
   3  -5  14    1.13    1.26
   3   5  14    0.87    1.71
   4  -5  14    1.50    1.95
   4  -5  14    3.32    1.68
   4   5  14    4.92    2.30
   5  -5  14    6.08    2.33
  -5  -5 -14    3.05    1.49
   5   5  14    5.51    2.36
   6  -5  14   10.97    3.29
  -6  -5 -14    7.66    2.03
   6   5  14   10.23    2.79
  -6  -6  14    3.29    1.44
  -6   6  14    1.04    1.92
  -5  -6  14    2.77    2.22
  -5  -6  14    0.05    0.95
  -5   6  14   -7.52    3.44
  -5   6  14    0.76    1.70
  -4  -6  14   13.44    2.57
  -4  -6  14    8.19    1.79
  -4   6  14    7.42    2.18
  -4   6  14    6.42    4.06
  -3  -6  14    2.71    1.81
  -3  -6  14    4.35    1.31
  -3   6  14   -1.10    3.37
  -3   6  14    2.91    1.52
  -2  -6  14    4.07    1.80
  -2   6  14    4.26    1.65
  -2   6  14    4.00    3.15
  -1  -6  14    1.91    1.40
  -1   6  14    0.10    2.93
   0  -6  14    3.28    1.46
   0   6  14    6.84    2.88
   1  -6  14    1.72    1.32
   1   6  14    0.57    2.22
   2  -6  14   13.82    2.55
  -2   6 -14   12.35    2.17
   2   6  14    9.89    2.80
   3  -6  14    7.24    2.10
   3   6  14    9.39    2.68
  -3   6 -14    9.07    1.91
   4  -6  14    0.40    1.96
   4  -6  14    0.55    1.31
   4   6  14    3.71    2.27
  -5  -6 -14   -1.20    1.24
   5  -6  14   -0.85    2.12
   5   6  14    2.39    1.91
  -6  -6 -14   -0.60    1.41
   6   6  14    1.12    2.56
  -5  -7  14    2.60    2.08
  -5  -7  14    0.67    1.11
  -5   7  14   -7.56    3.76
  -5   7  14    1.92    1.68
  -4  -7  14    1.19    1.91
  -4  -7  14    0.50    0.98
  -4   7  14    1.24    1.60
  -4   7  14    0.35    3.43
  -3  -7  14    5.67    1.99
  -3   7  14    4.59    4.16
  -3   7  14    4.16    1.80
  -2  -7  14    4.30    1.84
  -2   7  14   -0.67    3.69
  -2   7  14    2.94    1.56
  -1  -7  14   21.75    2.94
  -1   7  14   22.88    4.61
   0  -7  14    6.81    2.08
   0   7  14    7.35    3.30
   1  -7  14   25.20    3.32
   1   7  14   22.78    4.27
   2  -7  14    2.82    1.57
  -2   7 -14    3.21    1.63
   2   7  14    3.62    2.74
   3  -7  14   -0.58    1.50
  -3   7 -14    5.23    1.75
   3   7  14   -0.14    2.16
   4  -7  14    4.42    2.02
   4   7  14    4.23    2.30
  -5  -7 -14    1.82    1.70
  -5   7 -14    7.37    2.25
   5   7  14    6.53    2.49
  -4  -8  14    3.72    2.01
  -4   8  14    3.43    1.81
  -4   8  14   -6.87    3.71
  -3  -8  14   18.89    2.96
  -3   8  14   12.80    2.35
  -3   8  14    5.93    4.70
  -2  -8  14    1.82    1.59
  -2   8  14   -0.08    3.52
  -1  -8  14    2.32    1.59
  -1   8  14    0.18    3.19
   0  -8  14    2.47    1.76
   0   8  14    2.46    3.39
   1  -8  14    6.75    2.17
   1   8  14    5.63    3.10
   2  -8  14    1.99    1.75
   2   8  14    6.74    3.10
   3  -8  14    2.40    1.92
  -3   8 -14    4.13    1.93
   3   8  14    5.23    2.63
   4   8  14    5.72    2.49
  -4   8 -14    3.85    1.90
  -3  -9  14    2.16    1.87
  -2  -9  14    3.66    1.96
  -2   9  14   -2.76    4.25
  -1  -9  14    3.53    2.06
  -1   9  14    2.77    4.06
   0  -9  14    0.76    1.75
   0   9  14   -0.44    3.15
   1  -9  14    1.54    1.71
   1   9  14    3.75    3.49
   2  -9  14    4.83    2.33
   2   9  14   11.97    3.76
   3  -9  14    0.95    1.84
  -1 -10  14    2.94    2.15
   0 -10  14   17.80    3.57
  -7   0  15   -0.80    2.51
  -6   0  15   -4.28    1.95
  -5   0  15   -1.01    1.93
  -4   0  15   -0.52    1.66
  -3   0  15    0.73    1.72
  -2   0  15    1.06    1.50
  -1   0  15   -1.26    1.47
  -1   0  15   -0.08    0.98
   0   0  15   -0.46    1.04
   0   0  15   -0.42    1.38
   1   0  15   -0.11    1.14
   1   0  15   -1.56    0.99
   2   0  15    0.11    0.87
   2   0  15    0.91    1.35
   3   0  15    1.02    1.40
   4   0  15    0.34    1.48
   5   0  15    1.90    1.77
   6   0  15    0.15    1.98
   7   0  15    1.60    2.25
  -7  -1  15    1.07    2.53
  -7   1  15   -4.98    2.22
  -6  -1  15    0.82    2.32
  -6   1  15    0.44    2.24
  -5  -1  15    1.30    1.88
  -5   1  15   -0.20    1.78
  -4  -1  15    6.15    2.17
  -4   1  15    3.72    1.99
  -3  -1  15    0.70    1.61
  -3   1  15   -0.10    1.60
  -2  -1  15    3.51    1.90
  -2   1  15    6.06    1.89
  -2   1  15    4.35    1.59
  -1  -1  15   33.30    2.88
  -1  -1  15   29.76    2.23
  -1   1  15   30.13    2.77
  -1   1  15   29.12    2.74
   0  -1  15  103.24    4.91
   0  -1  15  108.68    4.94
   0   1  15  106.20    5.30
   0   1  15  104.34    4.80
   1  -1  15   85.94    4.60
   1  -1  15   82.16    4.08
   1   1  15   81.32    4.72
   1   1  15   83.64    3.93
   2  -1  15    1.91    1.07
   2  -1  15    1.04    1.45
   2   1  15   -0.33    1.33
   3  -1  15   63.28    3.39
   3  -1  15   63.42    4.45
   3   1  15   58.27    4.32
   4  -1  15    1.90    1.67
   4   1  15    5.64    1.99
   5  -1  15   17.81    3.23
   5   1  15   17.56    3.18
   6  -1  15   17.90    3.48
   6   1  15   18.28    3.52
   7  -1  15   -1.98    2.80
   7   1  15    4.96    2.83
  -7  -2  15   -4.04    2.13
  -7   2  15   -3.11    2.25
  -6  -2  15   -0.52    2.34
  -6   2  15   -0.53    2.13
  -5  -2  15    1.58    1.94
  -5   2  15    1.62    1.97
  -4  -2  15    1.82    1.80
  -4   2  15   -1.68    1.57
  -3  -2  15   34.28    3.49
  -3   2  15   30.34    5.18
  -3   2  15   36.47    3.25
  -2  -2  15    5.93    1.92
  -2   2  15    7.38    2.22
  -2   2  15    7.14    1.97
  -1  -2  15   34.38    2.99
  -1   2  15   34.15    3.33
  -1   2  15   33.65    2.89
   0  -2  15    3.02    1.19
   0  -2  15    6.29    1.70
   0   2  15    2.60    1.61
   0   2  15    5.44    1.57
   1  -2  15   54.88    3.59
   1  -2  15   54.12    3.36
   1   2  15   54.55    3.05
   1   2  15   58.47    4.17
   2  -2  15    3.98    1.28
   2  -2  15    1.99    1.54
   2   2  15    1.86    1.62
   3  -2  15    0.07    0.89
   3  -2  15   -1.07    1.16
   3   2  15   -0.73    1.45
   4  -2  15    1.60    1.07
   4  -2  15    1.18    1.57
   4   2  15    1.67    1.49
   5  -2  15    1.57    1.74
   5   2  15    4.11    2.17
   6  -2  15   -0.32    1.80
   6   2  15    1.57    2.00
   7   2  15    3.33    3.36
  -7  -3  15   -1.12    2.53
  -7   3  15    4.92    2.74
  -6  -3  15   -2.33    2.22
  -6   3  15    1.21    2.21
  -5  -3  15   -0.49    1.92
  -5   3  15   -1.20    1.70
  -4  -3  15   15.16    2.83
  -4   3  15    9.81    2.15
  -3  -3  15   14.38    2.51
  -3   3  15   11.62    2.86
  -3   3  15   12.52    2.18
  -2  -3  15    6.22    1.82
  -2   3  15   11.97    2.12
  -2   3  15    7.91    2.54
  -1  -3  15   21.66    2.66
  -1   3  15   25.03    2.57
  -1   3  15   22.87    3.34
   0  -3  15   29.58    2.62
   0  -3  15   29.05    2.39
   0   3  15   26.73    2.46
   0   3  15   35.28    3.44
   1  -3  15    6.68    1.71
   1  -3  15    4.83    1.58
   1   3  15    3.70    2.01
   2  -3  15    0.29    1.15
   2  -3  15    0.16    1.10
   2   3  15   -0.79    1.38
   3  -3  15    2.68    1.19
   3  -3  15    0.82    1.52
   3   3  15    5.04    2.08
   4  -3  15   -0.33    1.40
   4  -3  15    0.67    1.11
   4   3  15    2.38    1.75
   5  -3  15    1.02    1.70
   5   3  15    2.72    2.04
   6  -3  15    1.29    2.29
   6   3  15    0.51    1.95
  -7  -4  15    1.93    2.70
  -7  -4  15    1.61    1.26
  -7   4  15   -3.41    2.19
  -6  -4  15   -2.99    2.22
  -6  -4  15    1.36    1.08
  -6   4  15   -1.30    1.95
  -5  -4  15   10.05    2.90
  -5   4  15    8.66    2.47
  -4  -4  15    4.73    2.00
  -4   4  15    2.62    4.97
  -4   4  15    7.04    2.12
  -3  -4  15    3.33    1.71
  -3   4  15    0.52    1.61
  -3   4  15    1.36    2.63
  -2  -4  15    6.25    1.99
  -2   4  15    6.53    2.88
  -2   4  15    5.29    1.74
  -1  -4  15    5.68    1.77
  -1   4  15    5.71    2.49
  -1   4  15    6.19    1.72
   0  -4  15    0.02    1.16
   0   4  15    0.17    1.98
   1  -4  15   24.79    2.75
   1  -4  15   26.22    2.61
   1   4  15   23.03    3.27
   2  -4  15   32.68    2.87
   2  -4  15   32.11    3.19
   2   4  15   36.25    4.11
   3  -4  15    0.05    1.08
   3  -4  15   -0.62    1.38
   3   4  15    2.98    1.97
   4  -4  15    2.86    1.45
   4  -4  15    0.91    1.66
   4   4  15    3.45    2.10
  -5  -4 -15   -0.06    1.26
   5  -4  15    0.14    1.73
   5   4  15    1.32    1.75
   6  -4  15    0.11    2.15
   6   4  15    1.51    1.94
  -6  -5  15    0.36    2.31
  -6  -5  15    0.04    1.02
  -6   5  15   -1.07    1.71
  -5  -5  15   -0.19    0.93
  -5  -5  15    1.96    1.93
  -5   5  15    0.83    1.82
  -4  -5  15    2.26    2.06
  -4  -5  15    0.11    0.85
  -4   5  15    2.36    1.87
  -4   5  15   -1.15    2.86
  -3  -5  15    3.70    1.21
  -3  -5  15    6.02    2.22
  -3   5  15    6.37    2.02
  -3   5  15    9.49    3.60
  -2  -5  15    5.63    1.92
  -2   5  15    6.13    3.24
  -2   5  15    5.73    1.88
  -1  -5  15    2.30    1.51
  -1   5  15    0.79    2.59
  -1   5  15    1.01    1.51
   0  -5  15    0.46    1.14
   0   5  15   -0.73    2.07
   1  -5  15    0.91    1.31
   1  -5  15   -0.34    1.10
   1   5  15    0.25    2.20
   2  -5  15   -0.92    1.02
   2  -5  15   -0.20    1.23
   2   5  15    0.37    1.77
   3  -5  15   42.79    4.15
   3  -5  15   42.24    4.56
   3   5  15   43.56    4.27
   4  -5  15    1.83    1.94
   4  -5  15    4.78    1.87
   4   5  15    3.93    2.25
  -5  -5 -15    8.11    1.94
   5  -5  15    9.90    2.89
   5   5  15    9.18    2.87
  -6  -5 -15    1.92    1.57
   6   5  15    4.15    2.11
  -6  -6  15    1.17    1.28
  -6  -6  15    1.43    2.41
  -6   6  15    0.47    1.90
  -5  -6  15    3.92    2.30
  -5  -6  15    0.73    1.07
  -5   6  15    1.24    1.86
  -4  -6  15    4.33    1.31
  -4  -6  15    8.55    2.27
  -4   6  15    4.79    2.00
  -4   6  15    4.76    4.01
  -3  -6  15    7.05    2.22
  -3   6  15    4.37    3.81
  -3   6  15    3.76    1.81
  -2  -6  15   11.29    2.40
  -2   6  15    8.02    2.09
  -2   6  15    7.42    3.79
  -1  -6  15   10.31    2.25
  -1   6  15   10.10    3.28
   0  -6  15    1.74    1.49
   0   6  15    4.02    2.69
   1  -6  15   44.67    3.56
   1   6  15   50.17    4.89
   2  -6  15    1.46    1.52
  -2   6 -15    5.62    1.53
   2   6  15    2.43    2.28
   3  -6  15   -0.85    1.38
   3  -6  15    1.41    1.42
   3   6  15    1.72    1.93
   4  -6  15   -0.39    1.43
   4  -6  15   -1.35    1.76
   4   6  15    3.40    2.09
   5  -6  15    1.75    2.47
   5   6  15    7.98    2.69
  -5  -7  15    0.25    1.08
  -5  -7  15    1.63    2.01
  -5   7  15   -2.06    4.31
  -5   7  15    3.08    2.05
  -4  -7  15    2.57    2.07
  -4   7  15    1.86    1.79
  -4   7  15    1.08    4.25
  -3  -7  15    2.89    2.01
  -3   7  15    1.73    1.66
  -3   7  15    1.10    3.56
  -2  -7  15    2.82    1.70
  -2   7  15    0.70    3.32
  -1  -7  15    1.14    1.59
  -1   7  15    2.66    3.38
   0  -7  15    9.08    2.25
   0   7  15    4.85    3.03
   1  -7  15    1.32    1.61
   1   7  15    3.25    2.62
   2  -7  15    3.88    1.85
   2   7  15    3.82    2.67
   3  -7  15    0.63    1.70
  -3   7 -15    4.21    1.48
   3   7  15    2.20    2.19
   4  -7  15    0.23    1.71
  -4   7 -15    6.94    1.86
   4   7  15    5.51    2.32
  -4  -8  15    1.92    1.99
  -4   8  15    2.59    1.83
  -4   8  15   -6.76    3.78
  -3  -8  15    3.10    1.98
  -3   8  15   -0.06    1.57
  -3   8  15    2.98    4.55
  -2  -8  15    3.37    1.91
  -2   8  15   -1.20    3.50
  -1  -8  15    9.58    2.35
  -1   8  15    8.62    3.80
   0  -8  15    6.06    2.34
   0   8  15    3.44    3.17
   1  -8  15   14.16    2.93
   1   8  15   14.20    3.86
   2  -8  15    7.24    2.40
   2   8  15    9.11    3.27
   3  -8  15    2.59    2.02
  -3   8 -15    4.21    1.95
   3   8  15    6.94    2.66
   4  -8  15    5.14    2.25
  -4   8 -15   10.77    2.60
  -3  -9  15    3.06    2.05
  -2  -9  15    3.90    2.14
  -1  -9  15    5.33    2.39
  -1   9  15    8.23    4.02
   0  -9  15    4.62    2.24
   0   9  15    6.59    3.49
   1  -9  15   10.88    2.75
   1   9  15    9.77    3.91
   2  -9  15   11.88    2.89
  -7   0  16   -0.96    2.60
  -6   0  16    3.15    2.40
  -5   0  16   -0.29    1.82
  -4   0  16   14.23    2.62
  -3   0  16    3.69    1.96
  -2   0  16  167.41    7.25
  -1   0  16   38.20    3.25
  -1   0  16   35.97    2.75
   0   0  16   59.19    3.60
   0   0  16   57.62    3.71
   1   0  16  162.83    6.50
   1   0  16  160.12    7.25
   2   0  16  510.79   18.39
   2   0  16  517.22   17.05
   3   0  16  364.75   14.25
   4   0  16   22.18    3.31
   5   0  16   16.46    3.30
   6   0  16   61.95    5.50
  -7  -1  16   -2.22    2.56
  -7   1  16   -0.96    2.73
  -6  -1  16   -0.91    2.33
  -6   1  16   -0.16    2.01
  -5  -1  16    3.35    2.13
  -5   1  16   -0.52    1.92
  -4  -1  16   11.57    2.54
  -4   1  16   12.64    2.54
  -3  -1  16    7.02    2.09
  -3   1  16   10.59    2.32
  -2  -1  16   21.08    2.87
  -2   1  16   26.21    2.93
  -2   1  16   19.49    2.40
  -1  -1  16   35.12    2.98
  -1  -1  16   32.35    2.84
  -1   1  16   36.89    3.13
  -1   1  16   36.34    3.06
   0  -1  16  188.41    7.54
   0  -1  16  192.71    7.71
   0   1  16  184.81    7.37
   0   1  16  187.01    7.92
   1  -1  16   92.40    4.51
   1  -1  16   98.89    5.14
   1   1  16   93.35    4.30
   1   1  16   89.90    5.25
   2  -1  16    0.05    1.24
   2  -1  16    1.79    1.09
   2   1  16   -0.01    1.33
   3  -1  16   19.46    2.19
   3  -1  16   22.40    3.12
   3   1  16   22.67    3.24
   4  -1  16  159.00    8.24
   4   1  16  159.71    8.30
   5  -1  16   75.77    5.71
   5   1  16   77.74    5.72
   6  -1  16   12.63    3.08
   6   1  16   10.14    2.85
  -7  -2  16    0.63    2.87
  -7   2  16   -2.42    2.56
  -6  -2  16   -1.01    2.05
  -6   2  16    2.14    2.42
  -5  -2  16    4.23    2.49
  -5   2  16    4.30    2.32
  -4  -2  16   18.36    3.03
  -4   2  16   17.06    2.64
  -3  -2  16   30.82    3.34
  -3   2  16   23.82    2.96
  -2  -2  16   29.57    3.00
  -2   2  16   27.01    2.95
  -2   2  16   29.70    3.21
  -1  -2  16   20.46    2.63
  -1   2  16   14.43    2.40
  -1   2  16   21.59    2.60
   0  -2  16   25.61    2.39
   0  -2  16   27.42    2.86
   0   2  16   30.27    2.73
   0   2  16   24.22    2.92
   1  -2  16   13.14    2.03
   1  -2  16   11.52    2.09
   1   2  16   15.05    2.63
   1   2  16   12.06    2.79
   2  -2  16   13.18    2.47
   2  -2  16    9.96    1.71
   2   2  16   12.90    2.69
   3  -2  16   24.27    3.25
   3  -2  16   25.58    2.65
   3   2  16   29.38    3.64
   4  -2  16   17.85    3.24
   4   2  16   17.06    3.07
   5  -2  16    4.25    2.32
   5   2  16    6.48    2.39
   6  -2  16    4.16    2.34
   6   2  16    3.68    2.28
  -7  -3  16   -0.70    2.66
  -7   3  16    2.14    2.79
  -6  -3  16    2.51    2.67
  -6   3  16    2.66    2.53
  -5  -3  16    2.10    2.40
  -5   3  16   -1.06    1.93
  -4  -3  16   -2.68    1.82
  -4   3  16   -0.83    1.48
  -3  -3  16    4.02    2.02
  -3   3  16    2.64    2.30
  -3   3  16    4.81    1.99
  -2  -3  16   23.32    2.73
  -2   3  16   23.77    2.68
  -2   3  16   24.65    3.37
  -1  -3  16    8.72    1.98
  -1   3  16    8.98    1.94
  -1   3  16    6.00    2.37
   0  -3  16   15.00    2.80
   0  -3  16    9.58    1.90
   0   3  16   11.56    1.95
   0   3  16   12.13    2.51
   1  -3  16    5.33    1.64
   1  -3  16    2.09    1.35
   1   3  16    6.73    2.08
   2  -3  16    4.77    1.49
   2  -3  16    3.11    1.57
   2   3  16    4.48    1.97
   3  -3  16    1.07    1.12
   3  -3  16    1.82    1.52
   3   3  16    2.14    1.75
   4  -3  16    4.52    1.50
   4  -3  16    1.71    1.84
   4   3  16    4.53    2.08
   5  -3  16    6.84    2.56
   5   3  16   10.45    2.68
   6  -3  16    5.01    2.52
   6   3  16    6.37    2.27
  -6  -4  16   -0.58    2.35
  -6  -4  16    0.08    1.04
  -6   4  16   -1.70    2.14
  -5  -4  16    5.02    2.53
  -5   4  16    0.20    1.94
  -4  -4  16    0.99    1.82
  -4   4  16   -0.85    1.68
  -3  -4  16    0.14    1.74
  -3   4  16    2.40    1.76
  -3   4  16   -0.53    2.66
  -2  -4  16    6.89    1.93
  -2   4  16   13.41    3.15
  -2   4  16    9.86    2.06
  -1  -4  16    5.59    1.67
  -1   4  16    5.28    1.81
  -1   4  16    4.31    2.63
   0  -4  16    9.64    1.93
   0   4  16   14.64    2.81
   1  -4  16    5.92    1.63
   1  -4  16    4.97    1.67
   1   4  16    3.80    1.98
   2  -4  16   34.59    3.37
   2  -4  16   39.00    3.15
   2   4  16   40.73    4.20
   3  -4  16   18.24    2.52
   3  -4  16   13.83    2.64
   3   4  16   17.61    3.13
   4  -4  16    0.08    1.55
   4  -4  16    2.75    1.40
   4   4  16    3.29    2.19
   5  -4  16   -2.63    1.72
   5  -4  16    0.20    1.17
   5   4  16    3.56    2.01
   6  -4  16    3.26    2.49
   6   4  16    1.16    1.92
  -6  -5  16    2.58    2.54
  -6  -5  16    0.73    1.00
  -6   5  16   -1.14    2.12
  -5  -5  16    0.37    2.11
  -5  -5  16    1.03    1.12
  -5   5  16    1.70    1.84
  -4  -5  16    0.11    0.88
  -4  -5  16    3.11    1.95
  -4   5  16    2.97    1.99
  -4   5  16   -2.45    3.27
  -3  -5  16   -0.66    0.70
  -3  -5  16    0.02    1.76
  -3   5  16    4.01    3.37
  -3   5  16   -1.51    1.60
  -2  -5  16    2.63    1.59
  -2   5  16    2.22    1.72
  -2   5  16    7.56    3.13
  -1  -5  16    0.90    1.40
  -1   5  16    1.87    2.73
  -1   5  16    3.34    1.91
   0  -5  16   14.15    2.39
   0   5  16   14.55    3.14
   1  -5  16    0.44    1.18
   1   5  16    0.35    1.93
   2  -5  16    5.65    1.76
   2  -5  16    3.08    1.56
   2   5  16    1.13    1.93
   3  -5  16   10.82    2.58
   3  -5  16   11.11    2.34
   3   5  16   12.51    3.03
   4  -5  16   20.62    3.47
   4  -5  16   26.10    3.25
   4   5  16   20.63    3.59
   5  -5  16    7.33    2.79
   5   5  16   12.59    3.03
  -5  -6  16    0.68    2.11
  -5  -6  16    0.96    1.10
  -5   6  16   -1.30    1.66
  -4  -6  16    4.76    2.23
  -4  -6  16    3.72    1.27
  -4   6  16    2.33    3.74
  -4   6  16    3.44    2.07
  -3  -6  16    4.45    2.08
  -3   6  16    2.90    1.84
  -3   6  16    1.41    3.24
  -2  -6  16   -0.72    1.57
  -2   6  16    2.87    2.96
  -2   6  16    0.45    1.67
  -1  -6  16    2.91    1.61
  -1   6  16    0.10    2.68
   0  -6  16    1.95    1.41
   0   6  16    5.18    3.13
   1  -6  16    0.54    1.43
   1   6  16    1.32    2.27
   2  -6  16    4.96    1.98
  -2   6 -16    8.84    1.80
   2   6  16    5.79    2.52
   3  -6  16    0.24    1.31
   3  -6  16    1.59    1.80
   3   6  16    2.17    2.27
   4  -6  16   -1.26    1.88
   4  -6  16    0.37    1.52
   4   6  16    1.72    1.98
   5  -6  16    1.58    2.26
   5   6  16    8.27    2.96
  -5  -7  16    7.08    1.81
  -5  -7  16   15.72    3.05
  -5   7  16    9.03    2.67
  -4  -7  16    3.34    2.26
  -4   7  16    1.63    1.97
  -4   7  16   -3.48    3.51
  -3  -7  16   31.47    3.87
  -3   7  16   18.30    5.08
  -3   7  16   24.92    3.25
  -2  -7  16    0.83    1.79
  -2   7  16   -0.40    3.17
  -1  -7  16    2.75    1.61
  -1   7  16    1.19    3.35
   0  -7  16    3.30    1.70
   0   7  16    3.73    3.27
   1  -7  16    2.48    1.71
   1   7  16    6.16    3.00
   2  -7  16   -0.16    1.42
   2   7  16    3.36    2.63
   3  -7  16    2.62    1.93
  -3   7 -16    5.13    1.63
   3   7  16    3.27    2.28
   4  -7  16    4.18    2.10
   4   7  16    4.62    2.33
  -4   7 -16    7.17    1.92
  -4  -8  16    3.55    2.07
  -4   8  16   -0.34    4.90
  -4   8  16    2.22    2.11
  -3  -8  16    3.74    2.04
  -3   8  16   -4.55    4.22
  -2  -8  16    2.21    1.96
  -2   8  16    0.16    3.50
  -1  -8  16    5.57    2.30
  -1   8  16    3.71    3.45
   0  -8  16    1.97    1.81
   0   8  16    5.70    3.65
   1  -8  16    1.42    1.64
   1   8  16    3.67    2.85
   2  -8  16    0.81    1.80
   2   8  16    3.45    2.78
   3  -8  16   14.07    2.96
  -2  -9  16    5.65    2.44
  -1  -9  16    2.88    2.08
   0  -9  16    9.86    2.89
   1  -9  16    3.51    2.06
   2  -9  16    1.64    2.22
  -7   0  17   -1.67    2.73
  -6   0  17   -3.44    2.32
  -5   0  17   -1.49    2.13
  -4   0  17   -0.66    1.89
  -3   0  17    0.10    1.79
  -2   0  17    0.23    1.78
  -1   0  17    3.06    1.77
  -1   0  17    0.15    1.15
   0   0  17    0.42    1.22
   0   0  17    2.68    1.63
   1   0  17    2.55    1.35
   1   0  17    3.41    1.52
   2   0  17    3.59    1.57
   2   0  17    2.28    1.11
   3   0  17    2.67    1.62
   4   0  17   -1.65    1.55
   5   0  17    0.51    1.96
   6   0  17   -0.01    1.84
  -7  -1  17   -0.77    2.79
  -7   1  17   -3.10    2.48
  -6  -1  17   13.57    3.18
  -6   1  17    6.58    2.96
  -5  -1  17    4.38    2.28
  -5   1  17    2.17    2.03
  -4  -1  17    4.63    2.14
  -4   1  17    5.93    2.16
  -3  -1  17   26.14    3.15
  -3   1  17   25.45    3.21
  -2  -1  17   62.27    4.30
  -2   1  17   64.60    4.06
  -1  -1  17   79.76    4.57
  -1   1  17   80.31    4.51
  -1   1  17   77.20    4.46
   0  -1  17   15.46    2.15
   0  -1  17   15.66    2.37
   0   1  17   19.41    2.35
   0   1  17   16.17    2.40
   1  -1  17   56.20    3.47
   1  -1  17   60.31    3.92
   1   1  17   59.74    4.28
   1   1  17   60.04    3.44
   2  -1  17   26.45    2.40
   2  -1  17   24.11    3.19
   2   1  17   25.58    3.35
   3  -1  17   19.09    3.03
   3   1  17   18.94    3.18
   4  -1  17   42.11    4.23
   4   1  17   51.14    4.47
   5  -1  17    1.29    1.91
   5   1  17    2.70    2.18
   6  -1  17    5.90    2.40
   6   1  17    4.41    2.44
  -7  -2  17    0.44    2.83
  -7   2  17    3.36    2.91
  -6  -2  17   -0.64    2.52
  -6   2  17   -0.65    2.15
  -5  -2  17   18.90    3.46
  -5   2  17   14.42    3.02
  -4  -2  17   16.07    3.00
  -4   2  17   15.28    2.70
  -3  -2  17   20.38    2.85
  -3   2  17   18.34    2.65
  -2  -2  17   10.74    2.18
  -2   2  17   12.86    2.37
  -2   2  17   11.29    2.19
  -1  -2  17    7.50    2.08
  -1   2  17    9.08    2.14
  -1   2  17    9.29    2.06
   0  -2  17   22.73    2.56
   0  -2  17   22.07    2.73
   0   2  17   21.92    2.54
   0   2  17   26.33    3.20
   1  -2  17    0.69    1.31
   1  -2  17    0.61    1.13
   1   2  17    0.84    1.70
   2  -2  17   21.50    2.52
   2  -2  17   12.63    2.49
   2   2  17   22.28    3.09
   3  -2  17    8.97    1.75
   3  -2  17    9.39    2.39
   3   2  17   11.50    2.49
   4  -2  17    2.95    1.96
   4   2  17    3.96    2.01
   5  -2  17   10.70    2.81
   5   2  17    8.59    2.70
   6  -2  17   16.32    3.66
   6   2  17   12.78    3.31
  -6  -3  17   -0.66    2.12
  -6   3  17   -1.99    2.21
  -5  -3  17   11.18    3.01
  -5   3  17   10.39    2.67
  -4  -3  17    1.28    1.94
  -4   3  17    1.59    2.09
  -3  -3  17   18.95    2.90
  -3   3  17   16.85    2.56
  -2  -3  17    8.16    2.06
  -2   3  17   11.75    2.40
  -2   3  17   10.31    2.49
  -1  -3  17    1.59    1.54
  -1   3  17    3.65    1.80
  -1   3  17    2.73    2.08
   0  -3  17    5.59    1.80
   0   3  17    6.04    2.03
   0   3  17    3.64    1.70
   1  -3  17    2.37    1.37
   1  -3  17    0.36    1.17
   1   3  17    1.55    1.73
   2  -3  17    1.50    1.36
   2  -3  17    2.94    1.29
   2   3  17    1.81    1.73
   3  -3  17    7.09    1.67
   3  -3  17    6.96    2.21
   3   3  17    6.38    2.22
   4  -3  17   -0.16    1.09
   4  -3  17    0.80    1.60
   4   3  17    2.24    1.86
   5  -3  17    0.86    1.82
   5   3  17   -0.47    1.85
   6  -3  17    3.61    2.70
   6   3  17    2.56    2.11
  -6  -4  17   -0.98    2.39
  -6   4  17   -1.38    2.21
  -5  -4  17    1.40    2.31
  -5   4  17   -2.03    1.82
  -4  -4  17    2.25    1.97
  -4   4  17   -0.22    1.95
  -3  -4  17    6.44    2.30
  -3   4  17    7.88    2.96
  -3   4  17    7.03    2.22
  -2  -4  17    4.81    2.05
  -2   4  17    4.37    2.66
  -2   4  17    2.69    1.82
  -1  -4  17   22.36    2.79
  -1   4  17   20.88    3.28
  -1   4  17   26.55    2.87
   0  -4  17   25.25    2.88
   0   4  17   26.14    3.48
   1  -4  17    1.59    1.32
   1  -4  17    2.09    1.34
   1   4  17    5.96    2.16
   2  -4  17    6.45    1.79
   2  -4  17    4.69    1.81
   2   4  17    4.79    2.36
   3  -4  17    1.33    1.68
   3  -4  17    0.28    1.21
   3   4  17    0.18    1.98
   4  -4  17   11.73    2.24
   4  -4  17   12.57    2.97
   4   4  17   12.09    3.02
   5  -4  17    2.08    1.98
   5   4  17    2.40    2.21
  -6  -5  17   -0.75    2.46
  -6  -5  17   -0.02    1.01
  -6   5  17    0.86    2.35
  -5  -5  17    2.89    2.53
  -5  -5  17    2.53    1.20
  -5   5  17    1.49    1.97
  -4  -5  17   -0.48    2.07
  -4  -5  17    1.15    0.98
  -4   5  17   -0.78    1.90
  -3  -5  17    4.78    2.26
  -3   5  17    5.73    3.34
  -3   5  17    3.65    2.08
  -2  -5  17    0.71    1.51
  -2   5  17    0.07    1.68
  -2   5  17    1.31    2.48
  -1  -5  17   17.85    2.70
  -1   5  17   21.04    3.60
   0  -5  17    7.12    2.00
   0   5  17    7.75    2.89
   1  -5  17   18.15    2.79
   1   5  17   18.35    3.48
   2  -5  17    0.00    1.42
   2  -5  17    1.67    1.49
   2   5  17    2.41    2.07
   3  -5  17   12.20    2.61
   3  -5  17   17.95    2.86
   3   5  17    9.33    2.61
   4  -5  17    5.22    2.39
   4  -5  17    4.18    1.75
   4   5  17    5.28    2.33
   5  -5  17   -0.32    1.35
   5  -5  17   -2.04    1.86
   5   5  17    0.50    1.79
  -5  -6  17    0.85    1.13
  -5  -6  17    2.86    2.50
  -5   6  17    1.95    2.19
  -4  -6  17    2.10    2.16
  -4   6  17    1.07    2.01
  -4   6  17   -1.39    3.30
  -3  -6  17    4.86    2.10
  -3   6  17    6.60    3.49
  -3   6  17    5.12    2.20
  -2  -6  17    5.88    2.39
  -2   6  17    5.26    3.35
  -2   6  17    3.94    2.03
  -1  -6  17    7.54    2.07
  -1   6  17    9.72    3.30
   0  -6  17    1.72    1.63
   0   6  17    0.07    2.73
   1  -6  17    2.61    1.60
   1   6  17    6.96    2.67
   2  -6  17    4.24    1.87
   2   6  17    5.37    2.44
   3  -6  17    8.77    2.18
   3  -6  17    7.97    2.56
   3   6  17   10.80    2.95
   4  -6  17    0.96    1.69
   4  -6  17   -0.37    1.69
   4   6  17    5.23    2.53
  -4  -7  17    1.21    2.14
  -4   7  17   -2.15    4.19
  -4   7  17    6.06    2.42
  -3  -7  17    3.65    2.28
  -3   7  17   -1.45    3.36
  -3   7  17    2.02    1.90
  -2  -7  17    5.45    2.15
  -2   7  17    3.83    3.66
  -1  -7  17    1.45    1.76
  -1   7  17    3.36    3.42
   0  -7  17    3.34    2.01
   0   7  17    5.67    3.25
   1  -7  17    0.18    1.38
   1   7  17    3.62    2.56
   2  -7  17   12.44    2.57
   2   7  17   16.05    3.56
   3  -7  17    1.43    1.81
   3   7  17    2.94    2.43
   4  -7  17    0.76    1.93
  -4   7 -17    8.73    1.98
  -3  -8  17    9.41    2.65
  -3   8  17    9.26    4.56
  -2  -8  17    5.29    2.24
  -2   8  17    2.25    3.55
  -1  -8  17    0.73    1.66
  -1   8  17    3.83    3.76
   0  -8  17    2.75    2.00
   0   8  17    3.41    3.11
   1  -8  17    2.39    1.79
   1   8  17    2.38    2.79
   2  -8  17   11.04    2.77
   2   8  17   12.89    4.69
   3  -8  17    1.28    1.98
  -1  -9  17   24.42    3.93
   0  -9  17    3.29    2.22
   1  -9  17    6.96    2.59
  -6   0  18    5.69    3.06
  -5   0  18    7.84    2.86
  -4   0  18   76.86    5.03
  -3   0  18   27.46    3.27
  -2   0  18   41.14    3.45
  -1   0  18  478.93   16.65
   0   0  18  499.03   17.46
   0   0  18  496.12   16.98
   1   0  18  130.22    6.45
   1   0  18  121.32    5.57
   2   0  18   -1.47    1.09
   3   0  18    8.24    2.43
   4   0  18   34.88    4.30
   5   0  18   18.74    3.60
   6   0  18    2.16    2.34
  -6  -1  18    6.66    3.01
  -6   1  18    6.92    3.07
  -5  -1  18   22.96    3.65
  -5   1  18   11.30    3.05
  -4  -1  18   65.05    4.81
  -4   1  18   79.38    5.23
  -3  -1  18   78.24    4.95
  -3   1  18   90.31    5.29
  -2  -1  18   96.35    5.31
  -2   1  18  105.20    5.49
  -1  -1  18   26.25    3.06
  -1   1  18   35.56    3.08
  -1   1  18   35.33    3.27
   0  -1  18   11.32    2.24
   0  -1  18    6.57    1.72
   0   1  18   12.98    2.34
   0   1  18    9.88    2.08
   1  -1  18  208.74    8.31
   1  -1  18  205.70    8.95
   1   1  18  219.71    9.26
   1   1  18  212.68    8.09
   2  -1  18  137.90    7.00
   2  -1  18  139.21    6.01
   2   1  18  135.34    7.02
   3  -1  18   60.37    4.81
   3   1  18   59.59    4.71
   4  -1  18    4.14    2.06
   4   1  18    3.51    1.92
   5  -1  18    1.78    1.98
   5   1  18    0.16    1.75
   6  -1  18    1.56    2.10
   6   1  18    2.62    2.50
  -6  -2  18   37.80    4.87
  -6   2  18   34.14    4.48
  -5  -2  18   28.09    3.75
  -5   2  18   19.76    3.24
  -4  -2  18   -1.08    1.94
  -4   2  18    0.45    2.00
  -3  -2  18    6.38    2.34
  -3   2  18    5.56    2.09
  -2  -2  18   53.32    4.09
  -2   2  18   56.80    4.10
  -1  -2  18   62.90    4.21
  -1   2  18   66.64    4.43
  -1   2  18   64.56    4.13
   0  -2  18   22.78    2.70
   0   2  18   29.08    2.95
   0   2  18   23.23    3.07
   1  -2  18   23.45    2.94
   1  -2  18   26.59    2.92
   1   2  18   22.84    3.19
   2  -2  18    0.83    1.48
   2  -2  18    0.46    1.05
   2   2  18    0.46    1.49
   3  -2  18   48.43    4.21
   3  -2  18   46.46    3.40
   3   2  18   49.68    4.33
   4  -2  18   -0.99    1.46
   4   2  18    0.52    1.69
   5  -2  18   27.49    4.19
   5   2  18   29.60    4.20
   6  -2  18   11.87    4.65
  -6  -3  18   -0.39    2.78
  -6   3  18   -3.31    2.08
  -5  -3  18    3.41    2.72
  -5   3  18    2.62    2.15
  -4  -3  18   46.27    4.59
  -4   3  18   46.33    4.29
  -3  -3  18   10.43    2.42
  -3   3  18   12.94    2.68
  -2  -3  18    0.69    1.54
  -2   3  18   -0.88    1.50
  -2   3  18    1.99    1.91
  -1  -3  18   20.43    2.87
  -1   3  18   15.61    2.50
  -1   3  18   16.81    2.80
   0  -3  18    0.68    1.47
   0   3  18    2.46    1.97
   1  -3  18   38.11    3.30
   1  -3  18   39.78    3.23
   1   3  18   50.94    4.32
   2  -3  18    0.96    1.22
   2  -3  18    3.78    1.76
   2   3  18    3.08    1.93
   3  -3  18   17.53    3.09
   3  -3  18   18.39    2.51
   3   3  18   21.63    3.57
   4  -3  18    4.96    2.15
   4   3  18    9.51    2.66
   5  -3  18    4.93    2.35
   5   3  18    6.00    2.60
  -6  -4  18    2.11    2.73
  -6   4  18    2.84    2.46
  -5  -4  18   -1.02    2.38
  -5   4  18   -0.18    2.10
  -4  -4  18    1.48    1.97
  -4   4  18    1.48    2.14
  -3  -4  18    9.71    2.51
  -3   4  18    4.09    2.15
  -2  -4  18    7.26    2.27
  -2   4  18    6.37    2.71
  -2   4  18    4.08    2.00
  -1  -4  18   51.25    3.87
  -1   4  18   51.99    4.80
  -1   4  18   42.73    3.55
   0  -4  18   22.84    2.83
   0   4  18   24.59    3.48
   1  -4  18    9.58    2.11
   1   4  18    7.56    2.59
   2  -4  18   -0.19    1.25
   2  -4  18   -0.48    1.34
   2   4  18    0.62    1.92
   3  -4  18    7.65    1.95
   3  -4  18    2.86    1.76
   3   4  18    4.60    2.24
   4  -4  18    2.51    1.47
   4  -4  18    1.07    1.84
   4   4  18    1.84    1.90
   5  -4  18    6.65    2.84
   5   4  18   15.84    3.59
  -5  -5  18    1.16    1.10
  -5  -5  18    1.69    2.52
  -5   5  18    0.72    2.23
  -4  -5  18    1.09    0.97
  -4  -5  18    5.44    2.65
  -4   5  18    1.12    2.07
  -3  -5  18    4.32    2.07
  -3   5  18    0.61    2.97
  -3   5  18    0.45    1.87
  -2  -5  18   18.50    3.03
  -2   5  18   20.18    2.88
  -2   5  18   20.73    3.93
  -1  -5  18    4.73    1.89
  -1   5  18    6.68    2.74
   0  -5  18   -2.06    1.31
   0   5  18    0.93    2.43
   1  -5  18   31.94    3.48
   1   5  18   38.64    4.44
   2  -5  18   19.60    2.94
   2  -5  18   11.87    2.54
   2   5  18   16.15    3.23
   3  -5  18   14.33    2.70
   3  -5  18   15.86    3.08
   3   5  18   11.23    2.97
   4  -5  18    2.11    1.63
   4  -5  18    0.61    1.74
   4   5  18    3.15    2.34
   5  -5  18   -0.88    1.87
   5  -5  18    2.77    1.69
  -5  -6  18    1.73    1.22
  -5  -6  18    1.73    2.48
  -5   6  18    4.69    2.61
  -4  -6  18   10.34    2.66
  -4   6  18   10.38    2.69
  -3  -6  18    0.83    2.05
  -3   6  18   -0.76    1.93
  -3   6  18    0.05    3.33
  -2  -6  18    0.49    1.76
  -2   6  18    0.55    2.79
  -1  -6  18    3.98    1.78
  -1   6  18    5.78    3.25
   0  -6  18    7.42    2.12
   0   6  18    9.21    3.01
   1  -6  18    1.76    1.67
   1   6  18    3.29    2.65
   2  -6  18    0.91    1.48
   2   6  18    2.87    2.24
   3  -6  18    5.57    2.09
   3  -6  18    8.49    2.53
   3   6  18   13.33    3.10
   4  -6  18   11.78    2.75
   4  -6  18    6.49    2.71
   4   6  18    8.56    3.21
  -4  -7  18    2.57    2.30
  -4   7  18   -1.41    3.71
  -4   7  18   -1.05    2.01
  -3  -7  18   -0.49    2.05
  -3   7  18   -0.86    2.31
  -3   7  18    4.59    3.96
  -2  -7  18    9.59    2.62
  -2   7  18    6.19    3.84
  -1  -7  18    1.17    1.86
  -1   7  18    4.64    3.47
   0  -7  18    2.30    1.72
   0   7  18    3.39    2.81
   1  -7  18    1.32    1.82
   1   7  18    0.25    2.46
   2  -7  18    6.03    2.33
   2   7  18    8.86    3.05
   3  -7  18   10.71    2.70
   3   7  18   10.71    4.47
  -4   7 -18   13.56    3.38
  -3  -8  18    0.45    2.02
  -2  -8  18    3.67    2.19
  -2   8  18    1.50    3.45
  -1  -8  18    9.03    2.64
  -1   8  18    9.89    4.12
   0  -8  18    1.42    1.97
   0   8  18    4.51    3.54
   1  -8  18   12.53    2.98
   2  -8  18    5.29    2.41
  -6   0  19    1.33    2.87
  -5   0  19   -0.06    2.16
  -4   0  19   -2.15    2.12
  -3   0  19    2.52    2.27
  -2   0  19    1.10    1.78
  -1   0  19    1.24    1.76
   0   0  19    5.74    1.68
   0   0  19    4.68    1.73
   1   0  19    0.44    1.27
   1   0  19    1.70    1.47
   2   0  19   -0.01    1.28
   3   0  19   -0.20    1.42
   4   0  19    0.62    1.96
   5   0  19    0.76    1.95
  -6  -1  19   -0.09    2.85
  -6   1  19    1.85    2.88
  -5  -1  19    7.89    3.05
  -5   1  19    7.81    2.74
  -4  -1  19   27.21    3.50
  -4   1  19   21.26    3.39
  -3  -1  19   14.28    2.72
  -3   1  19   11.90    2.54
  -2  -1  19   13.93    2.46
  -2   1  19   11.05    2.59
  -1  -1  19   29.81    3.23
  -1   1  19   31.91    2.99
  -1   1  19   27.13    3.12
   0  -1  19    7.71    1.79
   0  -1  19   11.27    2.19
   0   1  19   10.08    2.17
   0   1  19    9.09    2.11
   1  -1  19    8.86    1.80
   1  -1  19    7.32    1.88
   1   1  19   12.48    2.34
   1   1  19   11.12    2.43
   2  -1  19   66.27    4.65
   2  -1  19   52.22    3.44
   2   1  19   58.90    4.47
   3  -1  19    7.17    2.20
   3   1  19    9.53    2.45
   4  -1  19   16.66    3.17
   4   1  19   12.10    2.94
   5  -1  19    0.02    1.81
   5   1  19    0.79    2.10
  -6  -2  19    7.59    3.21
  -6   2  19    4.58    2.95
  -5  -2  19    2.24    2.62
  -5   2  19    5.24    2.64
  -4  -2  19    4.91    2.46
  -4   2  19    3.05    2.42
  -3  -2  19   -0.03    1.78
  -3   2  19    2.15    1.91
  -2  -2  19    7.23    2.07
  -2   2  19    9.00    2.38
  -1  -2  19    3.22    1.88
  -1   2  19   -0.20    1.81
  -1   2  19    2.07    1.54
   0  -2  19   18.78    2.57
   0   2  19   24.26    3.15
   0   2  19   24.36    2.80
   1  -2  19   25.14    2.81
   1  -2  19   16.09    2.59
   1   2  19   22.67    3.29
   2  -2  19    0.13    1.27
   2  -2  19    1.16    1.13
   2   2  19    2.90    1.97
   3  -2  19    6.51    1.70
   3  -2  19    2.65    1.80
   3   2  19    3.32    2.00
   4  -2  19    7.16    2.48
   4   2  19    7.38    2.43
   5  -2  19    0.91    1.86
   5   2  19    1.39    2.12
  -6  -3  19    0.00    2.64
  -6   3  19    0.70    2.75
  -5  -3  19   -0.68    2.46
  -5   3  19   -0.26    2.01
  -4  -3  19    3.45    2.25
  -4   3  19    4.13    2.44
  -3  -3  19   -0.80    1.86
  -3   3  19    0.63    2.01
  -2  -3  19    3.17    1.85
  -2   3  19    7.24    2.35
  -2   3  19    6.66    2.35
  -1  -3  19    2.51    1.88
  -1   3  19    0.46    1.89
  -1   3  19    0.22    1.78
   0  -3  19   12.37    2.25
   0   3  19    9.25    2.46
   1  -3  19    2.32    1.60
   1   3  19    3.04    2.08
   2  -3  19    9.22    2.06
   2  -3  19    4.68    1.91
   2   3  19    8.00    2.55
   3  -3  19    1.49    1.30
   3  -3  19    0.51    1.64
   3   3  19    0.95    1.84
   4  -3  19    4.07    2.27
   4   3  19    5.75    2.38
   5  -3  19    3.55    2.57
   5   3  19    3.98    2.29
  -5  -4  19    6.47    2.79
  -5   4  19    0.68    2.36
  -4  -4  19    9.79    2.73
  -4   4  19    2.42    2.05
  -3  -4  19    1.88    2.09
  -3   4  19   -2.56    1.89
  -2  -4  19    2.05    1.86
  -2   4  19    1.92    2.14
  -2   4  19    3.60    2.08
  -1  -4  19   10.39    2.25
  -1   4  19   12.65    2.93
   0  -4  19   17.31    2.79
   0   4  19   16.25    3.21
   1  -4  19    1.40    1.53
   1   4  19    1.29    1.85
   2  -4  19   23.35    3.30
   2  -4  19   26.28    3.12
   2   4  19   23.48    3.63
   3  -4  19   -0.32    1.58
   3  -4  19    2.76    1.53
   3   4  19    3.86    2.34
   4  -4  19    4.48    1.77
   4  -4  19    4.47    2.19
   4   4  19    2.82    2.05
   5  -4  19    3.54    2.38
  -5  -5  19    3.47    2.69
  -5  -5  19    2.36    1.30
  -5   5  19    1.55    2.41
  -4  -5  19   -0.34    2.19
  -4   5  19    0.48    2.25
  -3  -5  19    4.97    2.48
  -3   5  19    9.02    4.82
  -3   5  19    7.27    2.56
  -2  -5  19    5.52    2.09
  -2   5  19    5.61    2.79
  -2   5  19    1.68    2.07
  -1  -5  19    2.73    1.91
  -1   5  19    8.41    2.97
   0  -5  19   -0.48    1.43
   0   5  19    1.84    2.28
   1  -5  19    3.97    1.79
   1   5  19    2.10    2.35
   2  -5  19    0.99    1.55
   2   5  19    1.88    2.06
   3  -5  19    2.03    1.64
   3  -5  19   -1.60    1.33
   3   5  19    3.13    2.16
   4  -5  19    0.25    1.53
   4  -5  19   -0.93    1.82
   4   5  19    1.02    1.90
  -4  -6  19    0.68    2.22
  -4   6  19   -0.71    2.10
  -3  -6  19    4.61    2.37
  -3   6  19    1.95    2.24
  -3   6  19    0.41    2.82
  -2  -6  19    1.83    2.04
  -2   6  19    4.38    3.30
  -1  -6  19    2.25    1.66
  -1   6  19    3.86    3.04
   0  -6  19   11.02    2.35
   0   6  19   12.47    3.15
   1  -6  19    7.87    2.13
   1   6  19    8.29    2.78
   2  -6  19    2.90    1.91
   2   6  19    3.26    2.32
   3  -6  19   -1.61    1.69
   3  -6  19    0.15    1.69
   3   6  19    3.70    2.16
   4  -6  19    1.36    1.63
   4  -6  19   -0.23    1.95
  -3  -7  19    1.52    2.20
  -3   7  19    2.00    3.72
  -2  -7  19   13.03    2.96
  -2   7  19   13.62    4.10
  -1  -7  19    3.57    2.06
  -1   7  19    7.52    3.57
   0  -7  19    6.97    2.26
   0   7  19   12.80    3.70
   1  -7  19    0.08    1.50
   1   7  19    7.55    3.12
   2  -7  19    1.78    1.89
   2   7  19    5.41    2.99
   3  -7  19    3.11    2.09
  -2  -8  19   11.21    2.74
  -1  -8  19    5.06    2.40
   0  -8  19   13.58    3.13
   1  -8  19    3.01    1.94
  -6   0  20    4.66    2.88
  -5   0  20   26.63    4.05
  -4   0  20    8.89    2.77
  -3   0  20  113.58    6.35
  -2   0  20  123.74    6.44
  -1   0  20    7.13    2.20
   0   0  20    1.39    1.62
   0   0  20    2.64    1.45
   1   0  20    0.79    1.36
   1   0  20    1.00    1.36
   2   0  20    1.97    1.62
   3   0  20    7.63    2.28
   4   0  20   12.78    2.93
   5   0  20    0.77    2.24
  -6  -1  20   14.50    3.82
  -5  -1  20   31.85    4.42
  -5   1  20   33.75    4.39
  -4  -1  20   14.12    2.93
  -4   1  20   14.50    3.07
  -3  -1  20    7.39    2.45
  -3   1  20    5.09    2.47
  -2  -1  20    7.70    2.25
  -2   1  20    4.51    2.12
  -1  -1  20   44.67    3.78
  -1   1  20   45.13    3.83
   0  -1  20    3.23    1.73
   0   1  20    6.36    1.81
   0   1  20    3.98    1.89
   1  -1  20    1.35    1.41
   1  -1  20   -0.11    1.28
   1   1  20    1.33    1.61
   2  -1  20    5.78    1.56
   2  -1  20    4.49    1.86
   2   1  20    3.81    1.97
   3  -1  20    7.41    2.42
   3   1  20    7.67    2.52
   4  -1  20    4.40    2.22
   4   1  20    0.68    1.69
   5  -1  20    4.01    2.29
   5   1  20    6.53    2.51
  -6  -2  20    5.62    3.13
  -6   2  20    1.63    2.96
  -5  -2  20   -1.73    2.71
  -5   2  20   -2.14    2.38
  -4  -2  20   15.34    3.29
  -4   2  20   13.74    3.13
  -3  -2  20   38.70    4.04
  -3   2  20   33.25    3.85
  -2  -2  20    2.91    2.15
  -2   2  20    1.15    1.81
  -1  -2  20    0.13    1.56
  -1   2  20   -1.53    1.82
  -1   2  20    1.49    1.48
   0  -2  20    1.81    1.62
   0   2  20    2.48    1.64
   0   2  20    3.47    1.86
   1  -2  20   26.38    3.04
   1  -2  20   23.13    3.00
   1   2  20   23.99    3.44
   2  -2  20    2.46    1.41
   2  -2  20    5.92    2.10
   2   2  20    3.39    1.95
   3  -2  20    0.66    1.80
   3   2  20    3.96    2.41
   4  -2  20   23.82    3.91
   4   2  20   25.74    3.90
   5  -2  20    5.11    2.63
   5   2  20    7.70    2.89
  -5  -3  20    8.96    3.28
  -5   3  20    7.34    2.93
  -4  -3  20    6.35    2.77
  -4   3  20    6.51    2.74
  -3  -3  20   -1.71    1.91
  -3   3  20   -0.35    2.06
  -2  -3  20    4.25    2.31
  -2   3  20    6.39    2.48
  -1  -3  20   19.41    3.04
  -1   3  20   17.92    2.88
  -1   3  20   18.91    3.19
   0  -3  20    2.97    1.75
   0   3  20    7.16    2.17
   1  -3  20   11.28    2.30
   1   3  20    8.87    2.36
   2  -3  20    4.64    1.92
   2  -3  20    6.28    1.85
   2   3  20   10.42    2.83
   3  -3  20    3.23    1.99
   3  -3  20    6.64    1.83
   3   3  20    6.90    2.52
   4  -3  20    2.61    2.06
   4   3  20    1.42    1.93
   5  -3  20    0.18    2.07
  -5  -4  20    3.69    2.49
  -5   4  20    2.60    2.65
  -4  -4  20   -1.03    2.35
  -4   4  20   -1.74    2.20
  -3  -4  20   27.87    3.78
  -3   4  20   19.56    3.13
  -2  -4  20    2.04    1.78
  -2   4  20    9.15    2.75
  -2   4  20    2.82    2.22
  -1  -4  20    2.59    1.86
  -1   4  20    4.64    2.40
   0  -4  20    0.96    1.67
   0   4  20    2.04    2.13
   1  -4  20    2.28    1.59
   1   4  20    1.21    2.02
   2  -4  20    1.45    1.55
   2  -4  20    2.03    2.51
   2   4  20    4.43    2.21
   3  -4  20   -0.03    1.65
   3  -4  20    1.35    1.50
   3   4  20    1.54    1.96
   4  -4  20    1.23    1.82
   4  -4  20    0.97    1.76
   4   4  20    3.36    2.33
  -4  -5  20   12.72    3.20
  -4   5  20    9.86    3.02
  -3  -5  20    4.57    2.39
  -3   5  20   -0.13    2.10
  -2  -5  20    2.87    2.09
  -2   5  20   -0.60    3.14
  -2   5  20    5.11    2.87
  -1  -5  20    8.78    2.26
  -1   5  20   12.31    3.22
   0  -5  20    4.18    1.99
   0   5  20    2.39    2.15
   1  -5  20    4.87    1.91
   1   5  20    6.71    2.50
   2  -5  20    4.64    1.86
   2   5  20   10.28    2.73
   3  -5  20   -0.48    1.64
   3  -5  20    1.34    1.66
   3   5  20    0.52    1.89
   4  -5  20   -0.04    1.61
   4  -5  20    1.57    2.19
  -4  -6  20    2.05    2.32
  -4   6  20   -5.22    2.13
  -3  -6  20   -2.10    1.95
  -3   6  20   -1.10    2.20
  -3   6  20    5.59    4.04
  -2  -6  20   11.82    2.92
  -2   6  20    3.88    3.17
  -1  -6  20   -1.93    1.51
  -1   6  20    1.77    2.79
   0  -6  20    1.89    1.59
   0   6  20    6.41    3.06
   1  -6  20    3.76    1.96
   1   6  20    6.34    2.70
   2  -6  20    2.25    1.78
   2   6  20    4.53    2.40
   3  -6  20   -0.17    1.51
  -3  -7  20    0.84    2.10
  -3   7  20    0.86    3.20
  -2  -7  20    3.04    2.16
  -2   7  20    4.72    3.52
  -1  -7  20    5.02    2.21
  -1   7  20    5.88    3.12
   0  -7  20    5.16    2.25
   0   7  20    5.78    2.93
   1  -7  20    2.86    2.06
   1   7  20    8.73    3.17
   2  -7  20    2.77    2.12
  -5   0  21   -1.46    2.63
  -4   0  21   -1.33    2.05
  -3   0  21   -0.81    2.00
  -2   0  21    0.11    2.14
  -1   0  21   -0.80    1.78
   0   0  21   -0.33    1.54
   1   0  21    0.83    1.35
   1   0  21    1.30    1.62
   2   0  21    0.41    1.37
   3   0  21    1.31    1.61
   4   0  21    0.90    1.76
   5   0  21    1.15    2.26
  -5  -1  21   -2.75    2.53
  -5   1  21   -1.96    2.14
  -4  -1  21    1.31    2.31
  -4   1  21   -1.78    2.29
  -3  -1  21   12.17    2.74
  -3   1  21   10.72    2.68
  -2  -1  21   -0.89    1.94
  -2   1  21    0.04    2.20
  -1  -1  21    3.29    1.83
  -1   1  21    1.10    1.94
   0  -1  21   35.19    3.19
   0   1  21   36.34    3.34
   0   1  21   43.39    3.71
   1  -1  21    3.85    1.61
   1  -1  21    2.81    1.61
   1   1  21    6.18    2.03
   2  -1  21   16.09    2.91
   2   1  21   22.48    3.30
   3  -1  21    2.78    1.91
   3   1  21    3.58    2.13
   4  -1  21    1.15    1.92
   4   1  21    2.81    2.01
   5  -1  21   13.36    3.47
  -5  -2  21    4.55    3.03
  -5   2  21   -1.38    2.30
  -4  -2  21    1.95    2.41
  -4   2  21    1.29    2.25
  -3  -2  21    1.83    2.23
  -3   2  21   -1.96    2.22
  -2  -2  21    2.21    1.93
  -2   2  21    3.96    2.29
  -1  -2  21    1.14    1.72
  -1   2  21    4.57    2.12
   0  -2  21    3.44    1.74
   0   2  21    1.18    1.72
   1  -2  21    2.67    1.51
   1   2  21    1.53    1.92
   2  -2  21    3.01    1.70
   2  -2  21    5.52    1.67
   2   2  21    3.90    2.12
   3  -2  21    3.65    2.12
   3   2  21    4.88    2.24
   4  -2  21    0.66    1.75
   4   2  21    5.14    2.35
   5  -2  21    2.35    3.44
  -5  -3  21    4.50    2.96
  -5   3  21   -2.14    2.46
  -4  -3  21    4.82    2.68
  -4   3  21   -3.94    2.16
  -3  -3  21   -0.98    1.76
  -3   3  21   -4.63    2.03
  -2  -3  21    3.85    2.22
  -2   3  21    1.21    2.22
  -1  -3  21    2.48    2.06
  -1   3  21    5.98    2.15
  -1   3  21    2.74    2.17
   0  -3  21   23.50    3.19
   0   3  21   27.42    3.63
   1  -3  21    1.41    1.44
   1   3  21    4.51    2.10
   2  -3  21    2.37    1.47
   2  -3  21    0.14    1.48
   2   3  21    2.06    2.08
   3  -3  21    0.37    1.74
   3  -3  21    2.42    1.47
   3   3  21    4.75    2.19
   4  -3  21   -1.50    1.53
   4   3  21    4.22    2.38
  -5  -4  21    1.15    2.70
  -5   4  21   -5.09    2.33
  -4  -4  21   -0.13    2.41
  -4   4  21   -2.19    2.30
  -3  -4  21    2.37    2.28
  -3   4  21   -1.51    2.22
  -2  -4  21   11.94    2.59
  -2   4  21   11.12    2.76
  -1  -4  21    1.58    1.89
  -1   4  21    3.92    2.27
   0  -4  21   -0.04    1.49
   0   4  21    3.50    2.09
   1  -4  21    2.67    1.64
   1   4  21    6.47    2.46
   2  -4  21    8.34    2.24
   2   4  21    9.23    2.62
   3  -4  21    2.44    1.54
   3  -4  21   -0.19    1.77
   3   4  21    0.73    1.88
   4  -4  21    0.14    1.86
  -4  -5  21    2.60    2.39
  -4   5  21    0.57    2.60
  -3  -5  21    0.87    1.99
  -3   5  21   -0.28    2.32
  -2  -5  21    1.81    2.07
  -2   5  21    6.62    2.86
  -1  -5  21    3.54    2.08
  -1   5  21    4.97    2.69
   0  -5  21    0.58    1.68
   0   5  21    6.31    2.65
   1  -5  21    5.38    1.99
   1   5  21    1.71    2.12
   2  -5  21    2.44    1.83
   2   5  21    6.04    2.36
   3  -5  21    4.89    2.05
   3   5  21    5.71    2.70
   4  -5  21   -1.32    1.97
   4  -5  21   -1.06    1.61
  -3  -6  21    2.18    2.34
  -2  -6  21   10.73    2.85
  -2   6  21    7.65    3.33
  -1  -6  21   -0.75    1.71
  -1   6  21    3.05    2.79
   0  -6  21    0.08    1.65
   0   6  21    3.26    2.38
   1  -6  21    3.71    2.08
   1   6  21   10.15    2.99
   2  -6  21    7.59    2.29
   2   6  21   10.07    3.23
   3  -6  21    1.51    1.82
  -2  -7  21    1.26    1.86
  -2   7  21    8.00    3.86
  -1  -7  21    6.11    2.40
  -1   7  21    5.36    3.18
   0  -7  21    4.88    2.22
   1  -7  21    3.56    2.20
  -5   0  22   -2.00    2.70
  -4   0  22   11.28    3.11
  -3   0  22   -0.06    2.03
  -2   0  22   16.32    3.08
  -1   0  22   35.64    3.81
   0   0  22   12.19    2.35
   1   0  22   70.46    4.90
   2   0  22   38.95    4.05
   3   0  22    1.49    1.61
   4   0  22    3.28    2.22
  -5  -1  22    0.23    2.75
  -5   1  22    1.55    3.00
  -4  -1  22   -1.49    2.14
  -4   1  22   -3.86    2.21
  -3  -1  22    5.43    2.38
  -3   1  22    7.73    2.78
  -2  -1  22    2.66    2.30
  -2   1  22    1.32    2.24
  -1  -1  22    3.61    2.17
  -1   1  22    1.76    1.98
   0  -1  22    3.74    1.90
   0   1  22   -0.34    1.64
   0   1  22    3.58    2.15
   1  -1  22    2.27    1.54
   1   1  22    4.67    2.11
   2  -1  22    1.60    1.77
   2   1  22    4.59    2.09
   3  -1  22   19.55    3.36
   3   1  22   23.21    3.65
   4  -1  22    3.81    2.19
   4   1  22   10.34    2.77
  -5  -2  22   -2.87    2.37
  -5   2  22   -0.96    2.80
  -4  -2  22    9.02    2.79
  -4   2  22    6.60    2.91
  -3  -2  22   -1.56    1.89
  -3   2  22    0.26    2.47
  -2  -2  22   -0.36    2.11
  -2   2  22   -0.83    2.16
  -1  -2  22   -1.63    1.76
  -1   2  22    1.53    2.11
   0  -2  22   -0.56    1.60
   0   2  22    1.44    1.53
   1  -2  22    2.83    1.70
   1   2  22    2.25    1.89
   2  -2  22    2.18    1.40
   2  -2  22    0.59    1.75
   2   2  22    5.15    2.26
   3  -2  22    1.56    1.87
   3   2  22    2.69    1.93
   4  -2  22   -0.62    1.94
   4   2  22    1.54    2.02
  -5  -3  22   -0.33    2.78
  -5   3  22   -1.98    2.59
  -4  -3  22    0.60    2.53
  -4   3  22   -0.78    2.52
  -3  -3  22    0.81    2.27
  -3   3  22   -2.10    2.23
  -2  -3  22    4.45    2.38
  -2   3  22    3.12    2.47
  -1  -3  22   -1.11    1.74
  -1   3  22    6.31    3.06
   0  -3  22    1.20    1.74
   0   3  22    3.11    1.88
   1  -3  22    7.98    2.14
   1   3  22    5.48    2.18
   2  -3  22   10.58    2.29
   2   3  22   14.46    2.95
   3  -3  22    4.16    1.99
   3   3  22    5.64    2.46
   4  -3  22    6.72    2.54
  -4  -4  22    0.21    2.48
  -4   4  22   -2.69    2.49
  -3  -4  22    1.94    2.28
  -3   4  22   -0.34    2.49
  -2  -4  22   -0.09    1.85
  -2   4  22   -2.83    2.14
  -1  -4  22    7.68    2.33
  -1   4  22   14.22    2.85
   0  -4  22    1.22    1.78
   0   4  22    6.61    2.40
   1  -4  22   11.34    2.52
   1   4  22   12.18    2.81
   2  -4  22    2.54    1.74
   2   4  22    6.51    2.57
   3  -4  22    2.90    2.16
   3  -4  22    7.14    2.01
   3   4  22    7.51    2.73
   4  -4  22    0.60    1.82
  -3  -5  22   -0.33    1.88
  -3   5  22   -3.05    2.33
  -2  -5  22   -0.54    1.63
  -1  -5  22    1.87    1.78
  -1   5  22    3.15    2.44
   0  -5  22    1.49    1.70
   0   5  22    4.50    2.51
   1  -5  22    3.44    1.83
   1   5  22    6.05    2.63
   2  -5  22    2.84    1.96
   2   5  22   10.13    2.89
   3  -5  22   10.55    2.57
  -2  -6  22   -1.75    1.89
  -2   6  22    4.23    2.66
  -1  -6  22    0.35    1.83
  -1   6  22    7.45    2.95
   0  -6  22    2.32    2.03
   0   6  22    5.77    2.62
   1  -6  22    1.86    1.89
   1   6  22    2.38    2.18
   2  -6  22    1.72    1.78
  -5   0  23   -3.18    2.73
  -4   0  23    0.63    2.69
  -3   0  23    0.75    2.45
  -2   0  23   -1.58    2.07
  -1   0  23    0.14    1.96
   0   0  23   -0.77    1.66
   1   0  23    3.15    1.83
   2   0  23    1.24    1.67
   3   0  23   -0.94    1.38
   4   0  23    1.42    2.03
  -5  -1  23    1.96    2.94
  -5   1  23    1.59    3.07
  -4  -1  23   -0.80    2.24
  -4   1  23   -5.01    2.35
  -3  -1  23    0.64    2.11
  -3   1  23    1.89    2.24
  -2  -1  23   17.91    3.18
  -2   1  23   13.39    3.08
  -1  -1  23   -0.07    1.95
  -1   1  23   -0.06    2.05
   0  -1  23    7.11    2.20
   0   1  23    3.45    3.33
   1  -1  23    4.46    1.76
   1   1  23    8.38    2.28
   2  -1  23    4.67    2.08
   2   1  23    5.03    2.13
   3  -1  23    6.11    2.37
   3   1  23    4.77    2.16
   4  -1  23    2.24    2.29
   4   1  23    3.33    2.13
  -4  -2  23    0.77    2.55
  -4   2  23   -3.63    2.61
  -3  -2  23    2.51    2.43
  -3   2  23   -0.76    2.13
  -2  -2  23    1.31    1.92
  -2   2  23   -3.46    1.94
  -1  -2  23    0.21    1.92
  -1   2  23    0.43    2.09
   0  -2  23    5.04    2.01
   0   2  23    5.79    2.18
   1  -2  23    1.42    1.63
   1   2  23    1.72    1.92
   2   2  23   -0.04    1.66
   3  -2  23    2.68    1.94
   3   2  23    3.22    2.19
   4  -2  23   17.10    3.46
  -4  -3  23   -2.71    2.44
  -4   3  23   -0.08    2.43
  -3  -3  23    0.02    2.19
  -3   3  23   -0.92    2.47
  -2  -3  23    3.49    2.07
  -2   3  23    5.61    2.76
  -1  -3  23    7.85    2.47
   0  -3  23    2.10    1.79
   0   3  23    6.27    2.16
   1  -3  23    1.19    1.42
   1   3  23    4.47    2.20
   2  -3  23    4.11    1.79
   2   3  23    4.95    2.21
   3  -3  23    5.14    2.39
   3   3  23    7.01    2.49
   4  -3  23    0.71    2.32
  -3  -4  23    5.04    2.57
  -3   4  23   -2.06    2.68
  -2  -4  23    7.23    2.47
  -1  -4  23    2.34    1.89
  -1   4  23    2.51    2.36
   0  -4  23    4.08    2.10
   0   4  23    5.82    2.36
   1  -4  23    1.28    1.64
   1   4  23    3.72    2.05
   2  -4  23    8.40    2.30
   2   4  23    9.59    2.71
   3  -4  23    0.95    1.61
  -3  -5  23    2.18    2.23
  -3   5  23   -0.29    2.97
  -2  -5  23    6.41    2.41
  -1  -5  23    0.15    1.98
  -1   5  23    2.23    2.26
   0  -5  23    3.99    2.17
   0   5  23    7.32    2.41
   1  -5  23    3.00    1.88
   1   5  23    7.76    2.59
   2  -5  23    1.99    1.78
  -1  -6  23    5.76    2.51
  -1   6  23    7.59    2.76
   0  -6  23   13.39    2.91
   0   6  23   27.12    6.66
   1  -6  23    1.74    1.80
  -4   0  24    2.52    3.00
  -3   0  24    9.87    3.16
  -2   0  24    9.99    2.89
  -1   0  24   27.61    3.63
   0   0  24   31.77    3.51
   2   0  24    0.16    1.42
   3   0  24    0.36    1.59
  -4  -1  24   -1.39    2.46
  -4   1  24   -2.74    2.60
  -3  -1  24    0.12    2.35
  -3   1  24    4.94    2.73
  -2  -1  24    3.30    2.36
  -2   1  24    3.82    2.58
  -1  -1  24    2.03    2.05
  -1   1  24    1.05    2.23
   0  -1  24    3.97    1.87
   1  -1  24    4.77    2.10
   1   1  24    2.85    1.81
   2  -1  24    8.59    2.60
   2   1  24    7.49    2.41
   3  -1  24   13.36    3.22
   3   1  24   13.59    3.15
  -4  -2  24   -1.91    2.60
  -4   2  24    2.43    2.67
  -3  -2  24   -2.69    2.21
  -3   2  24    1.17    2.70
  -2  -2  24    2.45    2.36
  -2   2  24    0.64    2.46
  -1  -2  24   -0.68    1.86
  -1   2  24   -1.29    3.44
   0  -2  24    2.65    1.76
   1  -2  24    1.36    1.72
   1   2  24    4.34    2.17
   2   2  24    6.35    2.50
   3  -2  24    1.92    1.90
   3   2  24    1.73    1.91
  -3  -3  24    0.12    2.12
  -3   3  24   -3.38    2.51
  -2  -3  24    5.17    2.45
  -2   3  24    3.45    2.75
  -1  -3  24   12.39    2.87
   0  -3  24   13.38    2.68
   0   3  24   21.99    3.39
   1  -3  24    0.88    1.65
   1   3  24    2.09    2.13
   2  -3  24   12.46    2.61
   2   3  24   11.93    2.92
  -3  -4  24    6.86    2.64
  -3   4  24    3.52    3.04
  -2  -4  24    4.88    2.15
  -1  -4  24    8.16    2.43
   0  -4  24    3.04    1.92
   0   4  24    6.93    2.28
   1  -4  24   10.70    2.56
   1   4  24    9.77    2.75
   2  -4  24   -0.13    1.61
   2   4  24    3.60    2.42
  -1  -5  24    5.75    2.47
  -1   5  24   11.19    3.35
   0  -5  24    4.31    2.15
   0   5  24   13.59    3.12
   1  -5  24    8.44    2.44
  -3   0  25    0.69    2.59
  -2   0  25    6.55    2.65
  -1   0  25    0.51    2.06
   0   0  25    1.64    1.95
   2   0  25    2.00    1.90
   3   0  25    2.70    2.09
  -3  -1  25    1.45    2.63
  -3   1  25    5.05    2.90
  -2  -1  25   -0.49    2.19
  -2   1  25    4.62    2.46
  -1  -1  25   -0.88    1.96
  -1   1  25   -2.02    1.99
   0  -1  25    8.16    2.42
   2   1  25    0.85    1.73
   3  -1  25    1.46    2.05
   3   1  25    2.43    2.31
  -3  -2  25    3.41    2.49
  -3   2  25    6.24    2.88
  -2  -2  25   -1.17    2.09
  -2   2  25    2.60    2.67
  -1  -2  25   10.72    2.87
   0  -2  25    5.21    2.23
   1  -2  25    8.94    2.37
   1   2  25    8.67    2.50
   2   2  25   37.82    4.82
   3  -2  25    4.64    3.32
  -2  -3  25    5.22    2.60
  -1  -3  25    3.87    2.42
   0  -3  25   20.38    3.13
   1  -3  25    7.26    2.32
   1   3  25    7.37    2.52
   2  -3  25    4.78    2.78
   2   3  25    3.00    2.05
  -1  -4  25    2.98    2.05
   0  -4  25    3.35    2.11
   0   4  25    5.42    2.22
   1  -4  25   10.09    2.46
   1   4  25   12.26    3.05
  -2   0  26    0.28    2.35
  -1   0  26   29.26    3.90
  -2  -1  26    5.37    2.59
  -2   1  26    4.51    2.73
  -1  -1  26    2.27    2.18
  -1   1  26   -0.36    2.45
   0  -1  26    2.88    2.07
   2   1  26    7.05    2.39
  -2  -2  26   -1.20    2.17
  -2   2  26   -2.91    2.31
  -1  -2  26    5.77    2.35
   0  -2  26    8.36    2.54
   1  -2  26    2.52    1.99
   2   2  26    6.88    2.57
  -1  -3  26    0.34    1.83
   0  -3  26   10.09    2.62
   1  -3  26    1.10    1.86
   1   3  26    6.58    2.39
  -1   0  27    1.82    2.29
   0  -1  27    3.61    2.15
   0   0   0    0.00    0.00
_computing_structure_solution     'SHELXT 2014/5 (Sheldrick, 2014)'
;
_shelx_hkl_checksum     75447
_shelx_res_file
;
TITL 190425lt1_0m_a.res in P2(1)/c
    190425lt1_0m.res
    created by SHELXL-2016/6 at 20:39:22 on 27-Apr-2019
REM Old TITL 190425LT1_0m in P21/c #14
REM SHELXT solution in P2(1)/c
REM R1 0.200, Rweak 0.017, Alpha 0.034, Orientation as input
REM Formula found by SHELXT: C13 N7 O
CELL 0.71073 7.0179 9.0412 20.8278 90 91.481 90
ZERR 4 0.0027 0.0036 0.0078 0 0.007 0
LATT 1
SYMM -X,0.5+Y,0.5-Z
SFAC C H N O
UNIT 52 56 16 16
L.S. 4
PLAN  5
TEMP -84.38
list 4
fmap 2
acta
conf
bond $h
OMIT 0 0 2
OMIT 3 4 0
REM <olex2.extras>
REM <HklSrc "%.\\190425LT1_0m.hkl">
REM </olex2.extras>
WGHT    0.076000
FVAR       0.38280
O1    4    0.875162    0.719320    0.735614    11.00000    0.07126    0.04260 =
         0.02557   -0.00121   -0.00380   -0.00458
O2    4    0.806875    0.550205    0.636731    11.00000    0.07977    0.02885 =
         0.03602    0.00137   -0.01649   -0.00382
AFIX 147
H2    2    0.784669    0.504827    0.602149    11.00000   -1.50000
AFIX   0
O3    4    0.684095    0.231815    0.504276    11.00000    0.09194    0.04696 =
         0.02630    0.00625   -0.00099    0.01779
N1    3    0.715591    0.451470    0.453310    11.00000    0.05358    0.04291 =
         0.02019   -0.00185   -0.00433    0.00056
AFIX  43
H1    2    0.713885    0.499088    0.416450    11.00000   -1.20000
AFIX   0
N2    3    0.750233    0.526055    0.510026    11.00000    0.04249    0.04470 =
         0.02652   -0.00524   -0.00510    0.00508
N3    3    0.664161    0.316598    0.338061    11.00000    0.04131    0.04012 =
         0.02830    0.00168   -0.00091    0.00185
N4    3    0.590334    0.012214    0.331855    11.00000    0.04357    0.04144 =
         0.03826   -0.00319   -0.00107   -0.00003
C1    1    0.652325    0.233622    0.390631    11.00000    0.03325    0.03787 =
         0.02594    0.00007   -0.00126    0.00623
C2    1    0.824661    0.754246    0.562676    11.00000    0.03191    0.04090 =
         0.02582    0.00124   -0.00345    0.00063
C3    1    0.870915    0.788331    0.677214    11.00000    0.03180    0.03850 =
         0.02696    0.00332   -0.00244    0.00073
C4    1    0.833577    0.694678    0.624339    11.00000    0.03631    0.02877 =
         0.03532    0.00253   -0.00395    0.00232
C5    1    0.684309    0.304408    0.455034    11.00000    0.04180    0.04330 =
         0.02582    0.00135    0.00016    0.01009
C6    1    0.612369    0.083158    0.387428    11.00000    0.04521    0.03877 =
         0.02937    0.00628    0.00134    0.00623
AFIX  43
H6    2    0.600418    0.029255    0.426269    11.00000   -1.20000
AFIX   0
C7    1    0.787280    0.664045    0.505902    11.00000    0.03711    0.04718 =
         0.02574    0.00363   -0.00393    0.00190
AFIX  43
H7    2    0.790496    0.708891    0.464695    11.00000   -1.20000
AFIX   0
C8    1    0.897545    0.937450    0.667676    11.00000    0.04393    0.03465 =
         0.03758   -0.00586   -0.00341   -0.00418
AFIX  43
H8    2    0.924031    1.000252    0.703370    11.00000   -1.20000
AFIX   0
C9    1    0.606242    0.094460    0.279105    11.00000    0.04276    0.04774 =
         0.02940   -0.00777   -0.00106   -0.00239
AFIX  43
H9    2    0.594317    0.048417    0.238199    11.00000   -1.20000
AFIX   0
C10   1    0.885929    0.996609    0.606211    11.00000    0.04487    0.03609 =
         0.04817    0.00497   -0.00383   -0.00400
AFIX  43
H10   2    0.902978    1.099855    0.600130    11.00000   -1.20000
AFIX   0
C11   1    0.850171    0.907363    0.554472    11.00000    0.04179    0.04223 =
         0.03406    0.01149   -0.00435   -0.00462
AFIX  43
H11   2    0.842440    0.948922    0.512593    11.00000   -1.20000
AFIX   0
C12   1    0.639695    0.245237    0.282431    11.00000    0.04624    0.04384 =
         0.02580    0.00138   -0.00373   -0.00186
AFIX  43
H12   2    0.645434    0.299940    0.243586    11.00000   -1.20000
AFIX   0
C13   1    0.895330    0.811460    0.791157    11.00000    0.06197    0.05815 =
         0.03137   -0.00790   -0.00019    0.00050
AFIX 137
H13A  2    1.018576    0.862348    0.790623    11.00000   -1.50000
H13B  2    0.888839    0.750474    0.829937    11.00000   -1.50000
H13C  2    0.792400    0.884721    0.790985    11.00000   -1.50000
AFIX   6
O4    4    0.493717    0.293053    0.620325    11.00000    0.07836    0.04956 =
         0.04407    0.00238    0.00570    0.00172
H4A   2    0.567749    0.271798    0.588742    11.00000   -1.50000
H4B   2    0.487099    0.211456    0.642269    11.00000   -1.50000
AFIX   0
HKLF 4
REM  190425lt1_0m_a.res in P2(1)/c
REM R1 =  0.0628 for    1745 Fo > 4sig(Fo)  and  0.1175 for all    2996 data
REM    195 parameters refined using      0 restraints
END
WGHT      0.0760      0.0000
REM Highest difference peak  0.314,  deepest hole -0.278,  1-sigma level  0.091
Q1    1   0.7223  0.4827  0.5417  11.00000  0.05    0.31
Q2    1   0.6282  0.0292  0.2445  11.00000  0.05    0.29
Q3    1   0.8681  0.9926  0.7034  11.00000  0.05    0.29
Q4    1   0.6704 -0.0155  0.1831  11.00000  0.05    0.27
Q5    1   0.6578  0.4754  0.6633  11.00000  0.05    0.27
;
_shelx_res_checksum     49662
