# Supplementary material for: N′-(2-Hy­droxy-3-meth­oxy­benzyl­idene)pyrazine-2-carbohydrazide monohydrate
Source: IUCrdata. 2020 Jan 10;5(Pt 1):x191731. doi: 10.1107/S2414314619017310 (PMC9462138; doi:10.1107/S2414314619017310)
Supplement: Supplementary file 2 [file x-05-x191731-Isup2.hkl]

data_I                                                                          
_shelx_title ' 190425lt1_0m_a.res in P2(1)/c'                                   
_shelx_refln_list_code          4                                               
_shelx_F_calc_maximum      267.48                                               
_exptl_crystal_F_000       608.00                                               
_reflns_d_resolution_high  0.7652                                               
                                                                                
loop_                                                                           
 _space_group_symop_operation_xyz                                               
 'x, y, z'                                                                      
 '-x, y+1/2, -z+1/2'                                                            
 '-x, -y, -z'                                                                   
 'x, -y-1/2, z-1/2'                                                             
                                                                                
_cell_length_a     7.0179                                                       
_cell_length_b     9.0412                                                       
_cell_length_c    20.8278                                                       
_cell_angle_alpha  90.000                                                       
_cell_angle_beta   91.481                                                       
_cell_angle_gamma  90.000                                                       
                                                                                
_shelx_F_squared_multiplier     1.000                                           
                                                                                
loop_                                                                           
 _refln_index_h                                                                 
 _refln_index_k                                                                 
 _refln_index_l                                                                 
 _refln_F_squared_calc                                                          
 _refln_F_squared_meas                                                          
 _refln_F_squared_sigma                                                         
 _refln_observed_status                                                         
   1   0   0        183.18        120.38         6.55 o                         
   2   0   0       8304.84       8416.13       259.39 o                         
   3   0   0        766.37        706.85        29.00 o                         
   4   0   0       4038.51       4121.94       135.26 o                         
   5   0   0         94.25         90.62         8.36 o                         
   6   0   0        136.19        147.29         8.98 o                         
   7   0   0          0.39          2.46         6.76 o                         
   8   0   0         40.82         27.64        10.17 o                         
   1   1   0        112.96        104.74         3.50 o                         
   2   1   0      41194.46      38249.61       691.35 o                         
   3   1   0         66.40         66.54         4.79 o                         
   4   1   0       3070.45       3582.54       177.11 o                         
   5   1   0         18.41         41.06         4.37 o                         
   6   1   0        133.35        152.26        10.15 o                         
   7   1   0         13.49         24.31         5.47 o                         
   8   1   0         26.42         29.96        10.51 o                         
   9   1   0          0.04         -1.36         8.12 o                         
   0   2   0       4705.88       4478.26        80.04 o                         
   1   2   0        249.81        227.38         6.64 o                         
   3   2   0         10.80         14.52         2.78 o                         
   4   2   0        428.08        495.55        31.74 o                         
   5   2   0        310.11        298.69         9.64 o                         
   6   2   0       1215.08       1104.77        33.65 o                         
   7   2   0         70.96         57.07         8.44 o                         
   8   2   0         15.70         29.75        10.51 o                         
   1   3   0        355.49        336.88         8.38 o                         
   2   3   0        517.66        513.19        10.73 o                         
   3   3   0        674.25        637.06        13.88 o                         
   4   3   0        496.92        519.31        12.45 o                         
   5   3   0         28.28         28.09         4.91 o                         
   6   3   0         12.48         21.15         9.42 o                         
   7   3   0         42.45         50.17        10.95 o                         
   8   3   0        131.73        112.71        22.28 o                         
   0   4   0      11432.83      13018.45       317.15 o                         
   1   4   0         71.20         79.20         4.31 o                         
   2   4   0        417.02        485.53        26.44 o                         
   4   4   0        178.74        194.63        11.05 o                         
   5   4   0        123.31        125.90        11.12 o                         
   6   4   0         28.73         36.95         7.43 o                         
   7   4   0          2.38          6.64         6.07 o                         
   8   4   0          3.58          9.48         9.08 o                         
   1   5   0          0.98          4.15         2.54 o                         
   2   5   0       2921.27       3091.33        51.66 o                         
   3   5   0          0.16          5.15         4.10 o                         
   4   5   0        165.32        176.46        11.20 o                         
   5   5   0          1.19          0.43         5.63 o                         
   6   5   0         39.11         35.93        16.14 o                         
   7   5   0          1.08         -2.19         6.07 o                         
   8   5   0          0.90          2.98         6.89 o                         
   0   6   0        273.84        333.08        18.18 o                         
   1   6   0         18.83         26.63         6.16 o                         
   2   6   0          5.88         14.04         9.56 o                         
   3   6   0         13.39         14.88         4.77 o                         
   4   6   0        214.49        231.91        14.02 o                         
   5   6   0         17.30         14.71         7.98 o                         
   6   6   0         44.71         41.24         9.14 o                         
   7   6   0          0.79         -6.11         6.54 o                         
   1   7   0        209.87        245.61        17.92 o                         
   2   7   0         10.97         23.70         5.82 o                         
   3   7   0          3.10         10.28         5.47 o                         
   4   7   0         13.48         10.53         6.45 o                         
   5   7   0          0.36         -2.82         6.49 o                         
   6   7   0         57.53         64.92        11.20 o                         
   7   7   0         33.81         18.28        14.81 o                         
   0   8   0        176.69        164.94        24.57 o                         
   1   8   0         23.50         23.69         9.55 o                         
   2   8   0         17.23         10.07         5.60 o                         
   3   8   0         39.17         33.91         8.27 o                         
   4   8   0          2.67         11.64         6.77 o                         
   5   8   0         20.09         15.22         8.15 o                         
   6   8   0          4.10          1.67         7.32 o                         
   1   9   0          0.41         -5.87         5.87 o                         
   2   9   0         63.23         70.45        14.94 o                         
   3   9   0         35.90         41.51        10.20 o                         
   4   9   0          0.09          6.27         8.33 o                         
   5   9   0         10.60          2.02        11.98 o                         
   0  10   0         35.30        -18.08        23.61 o                         
   1  10   0          2.58         -1.02         6.71 o                         
   2  10   0         74.84         63.58        10.83 o                         
   3  10   0          8.21         -5.13        15.42 o                         
   4  10   0         68.72         55.44        26.65 o                         
   1  11   0          4.88        -21.77        21.77 o                         
   2  11   0          0.34         -1.73        25.49 o                         
   3  11   0          0.42          7.37         9.08 o                         
  -9   1   1          3.56         -4.91         7.64 o                         
  -8   1   1         93.99         78.48         9.91 o                         
  -7   1   1          3.64         17.32         4.58 o                         
  -6   1   1        189.51        174.41         8.54 o                         
  -5   1   1         25.02         26.41         3.86 o                         
  -4   1   1       5837.02       5673.87        90.10 o                         
  -3   1   1          1.31          2.84         2.14 o                         
  -2   1   1        211.92        178.93         9.55 o                         
  -1   1   1        378.68        369.14         7.97 o                         
   0   1   1        441.62        355.30        42.69 o                         
   1   1   1          3.13          1.68         1.43 o                         
   2   1   1      13293.14      26334.06       565.71 o                         
   3   1   1        108.47        118.16         4.51 o                         
   4   1   1        202.58        239.53        15.01 o                         
   5   1   1          0.57          9.04         3.19 o                         
   6   1   1        289.64        334.31        25.25 o                         
   7   1   1         20.56         32.03         4.67 o                         
   8   1   1          8.19         13.03         8.87 o                         
  -9   2   1          0.57         -0.89         7.92 o                         
  -8   2   1         68.62         56.87        11.29 o                         
  -7   2   1         13.64         19.57         4.96 o                         
  -6   2   1        584.18        564.44        21.45 o                         
  -5   2   1         23.33         26.16         3.89 o                         
  -4   2   1         48.03         52.10         4.71 o                         
  -3   2   1          1.36          3.67         3.27 o                         
  -2   2   1       1403.91       1437.75        24.27 o                         
  -1   2   1        512.76        481.14         9.35 o                         
   0   2   1       1085.07       1014.91        32.28 o                         
   1   2   1          3.74          0.45         1.61 o                         
   2   2   1       1015.45        989.58        21.03 o                         
   3   2   1         49.75         50.41         3.62 o                         
   4   2   1       1101.56       1139.99        21.78 o                         
   5   2   1         57.28         60.68         6.51 o                         
   6   2   1         25.78         30.38         5.76 o                         
   7   2   1          8.07          2.05         5.56 o                         
  -8   3   1         19.00         48.81        15.56 o                         
  -7   3   1          4.15          8.75         5.74 o                         
  -6   3   1         37.16         46.39         7.97 o                         
  -5   3   1          0.11          5.73         5.77 o                         
  -4   3   1        199.79        172.16         6.97 o                         
  -3   3   1         93.84        101.80         4.93 o                         
  -2   3   1          7.41         15.66         4.50 o                         
  -1   3   1        179.49        181.93         5.44 o                         
   0   3   1        944.66        946.89        37.45 o                         
   1   3   1        526.04        557.20        12.45 o                         
   2   3   1       2210.56       2282.30        37.69 o                         
   3   3   1        248.45        399.27        10.43 o                         
   4   3   1         86.81         93.39         6.89 o                         
   5   3   1          0.23         -1.92         3.47 o                         
   6   3   1          9.73         14.11         5.57 o                         
   7   3   1         12.72         26.58         6.87 o                         
   8   3   1         10.88         12.16        11.46 o                         
  -8   4   1          1.89          9.91         7.12 o                         
  -7   4   1          7.89          4.46         6.05 o                         
  -6   4   1         16.50         21.66         6.41 o                         
  -5   4   1          8.13          8.34         7.17 o                         
  -4   4   1        436.64        472.66        22.97 o                         
  -3   4   1        221.75        254.41        16.35 o                         
  -2   4   1        389.91        444.20        33.28 o                         
  -1   4   1          1.58          4.48         2.11 o                         
   0   4   1        351.34        393.01        16.36 o                         
   1   4   1        154.89        148.78         7.01 o                         
   2   4   1        532.02        588.79        26.09 o                         
   3   4   1        276.12        266.30         7.72 o                         
   4   4   1        373.06        422.34        28.93 o                         
   5   4   1         33.66         30.12         6.67 o                         
   6   4   1          7.98         12.36        10.82 o                         
   7   4   1          0.25          2.26         6.59 o                         
   8   4   1          1.91         18.66         9.49 o                         
  -8   5   1         10.87          1.56         7.11 o                         
  -7   5   1         12.85          9.55         6.96 o                         
  -6   5   1         14.34          9.08         6.32 o                         
  -5   5   1          7.54          5.35         5.47 o                         
  -4   5   1        269.62        275.11        34.56 o                         
  -3   5   1         17.48         20.49         3.55 o                         
  -2   5   1        476.27        538.62        12.85 o                         
  -1   5   1          0.00          1.48         2.32 o                         
   0   5   1       1164.45       1337.84        21.97 o                         
   1   5   1        110.42        102.92         5.31 o                         
   3   5   1        170.76        169.18         9.39 o                         
   4   5   1          9.05         10.77         6.48 o                         
   5   5   1          4.52          6.38         5.33 o                         
   6   5   1         36.41         54.26        13.96 o                         
   7   5   1          7.88          1.14         6.82 o                         
   8   5   1          1.35          0.55        10.71 o                         
  -7   6   1          0.43          1.86         6.98 o                         
  -6   6   1         97.39        113.23        13.41 o                         
  -5   6   1         32.72         23.39        11.81 o                         
  -4   6   1        100.84         99.24        17.40 o                         
  -3   6   1          0.00         -1.86         3.91 o                         
  -2   6   1        206.23        208.98         8.34 o                         
  -1   6   1        259.06        297.00        12.76 o                         
   0   6   1         35.11         36.46         3.77 o                         
   1   6   1          1.66          1.25         2.85 o                         
   2   6   1        484.69        520.15        13.43 o                         
   3   6   1          5.35          7.37         4.60 o                         
   4   6   1        158.49        202.57        13.35 o                         
   5   6   1         38.61         47.02         8.87 o                         
   6   6   1          1.19         14.33        11.53 o                         
   7   6   1          0.72         -1.86         6.61 o                         
  -7   7   1          1.24         -1.39         7.79 o                         
  -6   7   1         10.03         12.77         7.75 o                         
  -5   7   1          0.02          1.28        11.02 o                         
  -4   7   1         51.23         46.22         8.48 o                         
  -3   7   1         24.35         39.95        12.25 o                         
  -2   7   1         17.09         26.12         4.83 o                         
  -1   7   1         51.13         58.46         5.92 o                         
   0   7   1          0.00          0.57         3.55 o                         
   1   7   1         10.65         11.36         5.83 o                         
   2   7   1         48.79         55.91         7.37 o                         
   3   7   1         42.12         41.72         6.90 o                         
   4   7   1          1.75          4.11        11.94 o                         
   5   7   1         54.31         42.14         9.06 o                         
   6   7   1         32.00         18.11        11.91 o                         
   7   7   1          5.51         -2.25         8.12 o                         
  -6   8   1          4.58         13.77         8.70 o                         
  -5   8   1         18.76         10.78         8.05 o                         
  -4   8   1         97.21         90.24        11.94 o                         
  -3   8   1         15.77         16.18         7.05 o                         
  -2   8   1        122.28         99.78         9.77 o                         
  -1   8   1         14.02         16.19         7.62 o                         
   0   8   1        117.30         83.15        14.83 o                         
   1   8   1        106.86        123.01        12.97 o                         
   2   8   1        212.85        213.73        12.85 o                         
   3   8   1         38.86         25.58         7.64 o                         
   4   8   1         42.03         54.30        12.35 o                         
   5   8   1          0.38         -4.81        13.20 o                         
   6   8   1          3.00          2.39         8.02 o                         
  -5   9   1          0.01         -8.09         8.09 o                         
  -4   9   1          0.36          0.94        13.61 o                         
  -3   9   1         47.22         37.97         9.72 o                         
  -2   9   1        312.78        304.24        18.64 o                         
  -1   9   1         21.17         17.43         7.51 o                         
   0   9   1        339.18        271.35        23.32 o                         
   1   9   1          6.23         -4.58         7.16 o                         
   2   9   1         12.62         11.39         7.25 o                         
   3   9   1         23.58         27.97         8.31 o                         
   4   9   1         64.04         36.45         9.82 o                         
   5   9   1          4.93         -0.09         7.81 o                         
  -4  10   1         14.16         11.42         9.31 o                         
  -3  10   1         16.38         11.60         8.54 o                         
  -2  10   1          9.86         -0.81        12.56 o                         
  -1  10   1         97.60         94.70        13.57 o                         
   0  10   1          1.59        -15.53        15.53 o                         
   1  10   1          0.23        -14.77        14.77 o                         
   2  10   1         42.37         27.41         9.53 o                         
   3  10   1          2.13         -8.91         8.91 o                         
   4  10   1         31.30         20.16        13.03 o                         
  -3  11   1          9.41          3.48         9.08 o                         
  -2  11   1          5.52        -12.60        25.35 o                         
  -1  11   1          3.60        -22.59        22.59 o                         
   0  11   1          1.92        -16.76        16.76 o                         
   1  11   1         25.35         -8.20        19.89 o                         
   2  11   1         19.90         27.02        10.48 o                         
   3  11   1         24.60         22.59        11.06 o                         
  -9   0   2          6.61         16.04         9.28 o                         
  -8   0   2        108.42         81.34        13.92 o                         
  -7   0   2          0.09         -0.29         5.15 o                         
  -6   0   2        376.47        325.08        15.27 o                         
  -5   0   2         16.11         13.44         6.48 o                         
  -4   0   2       6966.76       6912.10       153.56 o                         
  -3   0   2        274.35        304.79        10.74 o                         
  -2   0   2      71546.45      65543.80      2805.49 o                         
  -1   0   2        624.82        586.13        13.98 o                         
   1   0   2         25.35         14.67         3.62 o                         
   2   0   2       6776.29       7206.21       157.20 o                         
   3   0   2         13.70         21.79         3.62 o                         
   4   0   2        379.39        377.51        18.15 o                         
   5   0   2         55.54         53.32        18.29 o                         
   6   0   2          9.88          7.26         3.93 o                         
   7   0   2          9.21         11.22         6.08 o                         
  -9   1   2          0.48         14.60         9.35 o                         
  -8   1   2          1.18          8.35         5.62 o                         
  -7   1   2         17.97         25.81         6.56 o                         
  -6   1   2       1228.74       1161.39        23.63 o                         
  -5   1   2        135.91        144.65         7.09 o                         
  -4   1   2       5103.32       5107.95        94.12 o                         
  -3   1   2         18.79         18.97         3.64 o                         
  -2   1   2       8205.03       7849.73       138.96 o                         
  -1   1   2          3.31          2.33         1.86 o                         
   0   1   2      12323.56      11125.87       431.73 o                         
   1   1   2       1422.74       1383.96        22.81 o                         
   2   1   2       1638.03       3752.82       182.68 o                         
   3   1   2       1047.80        919.14        19.28 o                         
   4   1   2        150.81        155.18        12.08 o                         
   5   1   2         38.23         37.58         3.61 o                         
   6   1   2         51.64         58.02         5.71 o                         
   7   1   2          2.44          0.52         5.51 o                         
   8   1   2          1.81         19.38         9.14 o                         
  -8   2   2        528.11        520.89        27.02 o                         
  -7   2   2          2.22         22.24         5.56 o                         
  -6   2   2         25.98         24.03         6.15 o                         
  -5   2   2         48.51         55.20         6.19 o                         
  -4   2   2        963.39        969.22        19.00 o                         
  -3   2   2        108.23        103.88         4.53 o                         
  -2   2   2        260.42        219.60         7.43 o                         
  -1   2   2        190.04        189.89         5.04 o                         
   0   2   2        755.22        651.38        10.52 o                         
   1   2   2       3469.06       3402.00        53.96 o                         
   2   2   2         11.85          7.98         5.12 o                         
   3   2   2        142.81        150.34         5.23 o                         
   4   2   2        251.04        321.18        25.44 o                         
   5   2   2        412.11        456.35        15.15 o                         
   6   2   2         30.44         37.68         7.24 o                         
   7   2   2         20.52         20.29        12.59 o                         
   8   2   2         12.02         29.28        10.58 o                         
  -8   3   2         23.62         38.71        13.96 o                         
  -7   3   2          8.91         18.23         6.49 o                         
  -6   3   2        380.47        370.83        17.57 o                         
  -5   3   2         14.38         18.72         5.27 o                         
  -4   3   2        109.04        100.22         5.71 o                         
  -3   3   2         14.43         12.96         2.65 o                         
  -2   3   2        591.28        590.77        13.90 o                         
  -1   3   2        226.86        232.09         6.23 o                         
   0   3   2       1304.53       1237.72        19.09 o                         
   1   3   2       2063.73       2009.79        29.83 o                         
   3   3   2        934.98        909.34        30.37 o                         
   4   3   2         51.29         56.71         8.94 o                         
   5   3   2         32.65         47.54         6.11 o                         
   6   3   2         24.92         25.06         6.24 o                         
   7   3   2         27.65         37.47         7.69 o                         
   8   3   2          0.57         18.61        13.41 o                         
  -8   4   2         16.58         42.77        20.50 o                         
  -7   4   2          5.58          6.05         5.96 o                         
  -6   4   2          7.81          9.93         5.55 o                         
  -5   4   2          0.02          4.58         4.76 o                         
  -4   4   2        497.23        503.17        14.67 o                         
  -3   4   2        275.75        261.48         7.95 o                         
  -2   4   2       2874.76       2855.33        47.04 o                         
  -1   4   2        427.07        487.00        23.65 o                         
   0   4   2         74.14         86.11         4.02 o                         
   1   4   2         29.63         30.87         2.79 o                         
   2   4   2        212.91        213.91         7.25 o                         
   3   4   2        190.56        231.67        19.48 o                         
   4   4   2         81.62         90.05         7.25 o                         
   5   4   2         35.45         49.66        13.34 o                         
   6   4   2         11.68         26.35         6.88 o                         
   7   4   2          1.50         13.52         9.45 o                         
   8   4   2          0.66          8.01        15.76 o                         
  -8   5   2         11.29          6.03         7.75 o                         
  -7   5   2          1.22          7.38         7.23 o                         
  -6   5   2         28.83         40.57         8.56 o                         
  -5   5   2         18.54         20.81         8.70 o                         
  -4   5   2        473.59        484.09        19.49 o                         
  -3   5   2          3.28          3.39         3.11 o                         
  -2   5   2        326.57        319.02         9.42 o                         
  -1   5   2         30.81         28.61         3.64 o                         
   0   5   2       2340.20       2463.28        37.26 o                         
   1   5   2        531.97        572.80        13.66 o                         
   2   5   2        113.60        114.62         6.63 o                         
   3   5   2        114.67        119.35        12.37 o                         
   4   5   2         14.30         33.21        10.95 o                         
   5   5   2         23.02         28.78         8.15 o                         
   6   5   2         30.78         34.59         9.08 o                         
   7   5   2          0.01          5.46         9.08 o                         
   8   5   2          0.89         -2.47         6.83 o                         
  -7   6   2          0.45          0.70         8.02 o                         
  -6   6   2         84.64         76.07        20.17 o                         
  -5   6   2         21.19         13.87         6.85 o                         
  -4   6   2          0.47          3.17         6.79 o                         
  -3   6   2          8.85         20.57         5.90 o                         
  -2   6   2         42.81         55.04         5.39 o                         
  -1   6   2         18.00         18.94         3.93 o                         
   0   6   2          4.17          3.72         3.36 o                         
   1   6   2         15.67         15.33         3.85 o                         
   2   6   2        101.09        117.36        10.93 o                         
   3   6   2          2.07          2.29         4.46 o                         
   4   6   2         23.67         49.89        15.59 o                         
   5   6   2          2.21          3.44         5.65 o                         
   6   6   2          4.52         23.86        10.07 o                         
   7   6   2         57.62         60.75        11.23 o                         
  -7   7   2          2.53        -10.68        10.68 o                         
  -6   7   2          1.98          1.65         7.20 o                         
  -5   7   2         23.60         19.74         8.35 o                         
  -4   7   2          7.32          6.42         5.84 o                         
  -3   7   2         98.48         77.70        14.88 o                         
  -2   7   2        155.63        156.60         8.65 o                         
  -1   7   2          8.65         11.65         4.12 o                         
   0   7   2        100.22         99.73         7.14 o                         
   1   7   2         35.31         36.02        10.87 o                         
   2   7   2         49.00         39.82         6.59 o                         
   3   7   2         61.79         68.22         8.16 o                         
   4   7   2         11.32          9.40        13.00 o                         
   5   7   2         65.56         47.89         9.27 o                         
   6   7   2          9.09          8.14         7.51 o                         
   7   7   2          9.21          6.48        10.17 o                         
  -6   8   2          8.73         25.27         9.87 o                         
  -5   8   2         23.18         20.45         8.42 o                         
  -4   8   2         94.99         88.39        26.55 o                         
  -3   8   2         14.78          8.78         6.41 o                         
  -2   8   2         22.47         18.89         6.57 o                         
  -1   8   2        121.43        125.79         8.83 o                         
   0   8   2         12.91          9.91         4.78 o                         
   1   8   2         34.69         44.20         7.81 o                         
   2   8   2         23.25         24.18         6.65 o                         
   3   8   2         44.88         40.61         7.69 o                         
   4   8   2         18.99         24.20         8.27 o                         
   5   8   2          7.40          0.32        12.45 o                         
   6   8   2          9.00         10.21         8.57 o                         
  -5   9   2          0.00         -8.47        10.07 o                         
  -4   9   2         34.87         27.89         9.62 o                         
  -3   9   2          0.11          0.34         6.41 o                         
  -2   9   2         35.27         23.27         8.27 o                         
  -1   9   2          6.24          2.80         5.31 o                         
   0   9   2          4.59         -2.55        13.77 o                         
   1   9   2         76.30         69.86         9.83 o                         
   2   9   2          0.01         -7.52         7.52 o                         
   3   9   2          7.94          2.47         6.84 o                         
   4   9   2         29.88         17.44        12.32 o                         
   5   9   2          0.82         -6.85         6.85 o                         
  -4  10   2         11.26          6.96         9.14 o                         
  -3  10   2          1.28        -15.46        15.46 o                         
  -2  10   2          5.60         -1.45        17.06 o                         
  -1  10   2          1.90         -5.05        24.70 o                         
   0  10   2         26.86        -11.81        16.08 o                         
   1  10   2          2.68        -15.36        15.36 o                         
   2  10   2         46.15         36.98        11.24 o                         
   3  10   2          2.55        -10.35        10.85 o                         
   4  10   2          0.97         -2.46         8.87 o                         
  -3  11   2          0.87         -7.71         7.71 o                         
  -2  11   2          9.01         -8.33        29.55 o                         
  -1  11   2          0.01        -24.57        24.57 o                         
   0  11   2          4.56        -18.29        18.29 o                         
   1  11   2         12.65        -18.33        18.33 o                         
   2  11   2          0.75        -13.57        21.09 o                         
   3  11   2          1.33         -7.51         8.12 o                         
  -9   1   3          0.22         -0.41         7.57 o                         
  -8   1   3         52.42         57.63        10.60 o                         
  -7   1   3          1.46          7.46         5.38 o                         
  -6   1   3        989.93        955.30        20.63 o                         
  -5   1   3         14.62         16.77         3.64 o                         
  -4   1   3         78.35         76.67         7.85 o                         
  -3   1   3        652.74        633.96        14.41 o                         
  -2   1   3          0.31          1.07         1.58 o                         
  -1   1   3          2.34          5.61         2.39 o                         
   0   1   3       4164.42       4208.35       155.01 o                         
   1   1   3       1667.68       1605.93        26.38 o                         
   2   1   3         44.44         41.22         6.69 o                         
   3   1   3        101.78         97.89         4.47 o                         
   4   1   3        206.53        233.66         7.53 o                         
   5   1   3          3.17          4.32         2.54 o                         
   6   1   3         92.76         95.21         6.79 o                         
   7   1   3         18.99         16.61         7.10 o                         
   8   1   3          8.18          5.48         7.06 o                         
  -8   2   3        113.19        117.01        28.42 o                         
  -7   2   3          0.00          3.33         4.86 o                         
  -6   2   3          4.17          5.65         3.88 o                         
  -5   2   3         19.71         16.23         4.21 o                         
  -4   2   3        219.06        221.53         7.38 o                         
  -3   2   3          3.96          3.64         1.91 o                         
  -2   2   3        371.03        387.29         8.28 o                         
  -1   2   3          1.11          2.32         1.60 o                         
   0   2   3        309.83        275.55         7.65 o                         
   1   2   3        282.90        276.66         6.90 o                         
   2   2   3        462.06        456.62        10.25 o                         
   3   2   3        389.63        373.64        11.48 o                         
   4   2   3         43.35         49.13         4.93 o                         
   5   2   3         11.57         14.41         4.52 o                         
   6   2   3          9.99         17.24         5.89 o                         
   7   2   3          4.17          8.74         6.26 o                         
   8   2   3         22.39         21.17         7.89 o                         
  -8   3   3          2.65         18.44         7.16 o                         
  -7   3   3          0.32          3.93         6.55 o                         
  -6   3   3         43.29         49.31        14.81 o                         
  -5   3   3        144.49        151.00         9.17 o                         
  -4   3   3         24.04         28.56         4.69 o                         
  -3   3   3        236.24        232.64         6.97 o                         
  -2   3   3        345.00        324.44         8.04 o                         
  -1   3   3        206.19        230.02         6.18 o                         
   0   3   3       3506.10       3516.71        55.91 o                         
   1   3   3        474.76        471.56        10.63 o                         
   2   3   3          0.05          1.76         1.96 o                         
   3   3   3         34.32         33.68         4.48 o                         
   4   3   3         96.20         94.50         7.58 o                         
   5   3   3         67.15         80.73         7.72 o                         
   6   3   3          2.11          7.69         4.58 o                         
   7   3   3         39.83         41.87        14.02 o                         
   8   3   3          5.23         29.49         6.92 o                         
  -8   4   3          0.17         20.01        14.36 o                         
  -7   4   3         19.84         28.87         7.93 o                         
  -6   4   3         81.49         85.40        10.69 o                         
  -5   4   3         19.20         11.68         8.46 o                         
  -4   4   3        374.10        396.01        13.11 o                         
  -3   4   3          4.42          9.04         2.84 o                         
  -2   4   3        531.88        529.82        11.96 o                         
  -1   4   3       1788.20       1783.05        30.62 o                         
   0   4   3        208.85        202.62         6.31 o                         
   1   4   3        242.37        267.21         8.04 o                         
   2   4   3        328.23        326.02         9.57 o                         
   3   4   3        136.22        140.36        10.64 o                         
   4   4   3         10.23         10.32         4.89 o                         
   5   4   3         59.22         61.33         6.92 o                         
   6   4   3         11.92         17.04         6.13 o                         
   7   4   3          0.04         -1.29        14.67 o                         
   8   4   3          9.57         27.71        12.69 o                         
  -8   5   3          0.71          4.65         7.41 o                         
  -7   5   3         17.08         18.74         8.87 o                         
  -6   5   3         96.52         82.58        16.62 o                         
  -5   5   3         26.73         24.16         6.52 o                         
  -4   5   3        132.33        145.24        11.49 o                         
  -3   5   3         14.30         16.23         3.87 o                         
  -2   5   3        153.05        164.61         7.03 o                         
  -1   5   3         93.31         88.59         5.34 o                         
   0   5   3         10.87         10.18         2.82 o                         
   1   5   3         65.32         87.70         8.05 o                         
   2   5   3         51.17         47.33         5.66 o                         
   3   5   3         26.70         24.80         5.06 o                         
   4   5   3         20.92         25.74         5.65 o                         
   5   5   3          2.49          8.46         4.56 o                         
   6   5   3          5.92          6.82         6.22 o                         
   7   5   3         36.14         42.14        12.69 o                         
   8   5   3         24.32         19.75        21.46 o                         
  -7   6   3          2.62          0.70         7.15 o                         
  -6   6   3          1.57          4.41         6.35 o                         
  -5   6   3          0.26         -5.67         5.67 o                         
  -4   6   3         87.26         89.76        10.85 o                         
  -3   6   3         38.84         46.48         5.79 o                         
  -2   6   3        388.48        382.39        11.52 o                         
  -1   6   3         17.75         21.53         4.07 o                         
   0   6   3          9.81         13.18         4.00 o                         
   1   6   3         96.15         98.67        10.12 o                         
   2   6   3        281.03        275.28        12.12 o                         
   3   6   3          0.96         -2.59         4.37 o                         
   4   6   3         33.45         35.93         6.04 o                         
   5   6   3          0.11         -0.03         5.59 o                         
   6   6   3         24.30         13.51         9.45 o                         
   7   6   3         70.87         70.16        11.35 o                         
  -7   7   3          6.12          4.75         7.98 o                         
  -6   7   3         15.01          6.66         7.87 o                         
  -5   7   3         11.86          5.21         8.39 o                         
  -4   7   3         16.62          6.36        15.05 o                         
  -3   7   3         21.53         15.61         7.40 o                         
  -2   7   3         16.74         13.55         4.14 o                         
  -1   7   3         37.85         35.45         5.46 o                         
   0   7   3        203.88        202.45         9.03 o                         
   1   7   3          9.06          6.19         4.29 o                         
   2   7   3         15.35         14.42         5.47 o                         
   3   7   3        128.30        153.13        11.36 o                         
   4   7   3         54.78         54.14        11.44 o                         
   5   7   3         44.26         40.21        12.22 o                         
   6   7   3          1.10          5.06         7.28 o                         
   7   7   3          2.27         -1.36         9.62 o                         
  -6   8   3         39.16         22.39         9.92 o                         
  -5   8   3          0.90         -3.36         7.88 o                         
  -4   8   3          9.65          2.02         6.53 o                         
  -3   8   3         57.85         38.78        14.13 o                         
  -2   8   3          9.86         -1.75        10.58 o                         
  -1   8   3         24.90         18.41         5.11 o                         
   0   8   3        251.30        235.94        10.73 o                         
   1   8   3         11.50         10.57         5.98 o                         
   2   8   3          5.16          9.87         6.40 o                         
   3   8   3         13.60         31.00         7.27 o                         
   4   8   3          1.07          1.56         6.46 o                         
   5   8   3          2.35          3.50         7.39 o                         
   6   8   3          2.99         -2.87         8.94 o                         
  -5   9   3          1.69         -4.18         6.76 o                         
  -4   9   3         88.12         82.92        12.87 o                         
  -3   9   3         40.39         29.41        18.36 o                         
  -2   9   3        111.38         85.34        11.47 o                         
  -1   9   3         18.30         15.65         5.83 o                         
   0   9   3          2.81         -7.65         8.60 o                         
   1   9   3         53.97         46.28        14.38 o                         
   2   9   3         88.27         86.48        11.57 o                         
   3   9   3         27.33         20.08         8.83 o                         
   4   9   3          0.34         -6.53         6.53 o                         
   5   9   3         35.57         15.16        11.77 o                         
  -4  10   3          2.41         -3.48         7.78 o                         
  -3  10   3          1.51         -6.01        21.15 o                         
  -2  10   3          1.70         -6.01        10.37 o                         
  -1  10   3          1.00        -11.06        25.86 o                         
   0  10   3         26.74        -16.22        17.88 o                         
   1  10   3         10.32        -14.45        14.45 o                         
   2  10   3          1.32         -0.64         6.98 o                         
   3  10   3         21.16          6.32        11.53 o                         
   4  10   3          3.17         10.10        10.37 o                         
  -3  11   3          0.02         -7.64         7.78 o                         
  -1  11   3          1.93        -10.51        26.82 o                         
   0  11   3          1.34        -25.80        25.80 o                         
   1  11   3          8.76        -18.63        18.63 o                         
   2  11   3          0.46        -23.54        23.54 o                         
   3  11   3          1.24          0.48         8.94 o                         
  -9   0   4          1.50         -1.84         6.82 o                         
  -8   0   4          4.50         17.06         8.67 o                         
  -7   0   4          1.91         11.06         9.83 o                         
  -6   0   4        577.24        564.70        29.41 o                         
  -5   0   4         25.00         18.25         4.90 o                         
  -4   0   4       1367.85       1503.19        37.65 o                         
  -3   0   4        144.27        135.86        17.50 o                         
  -2   0   4       1918.57       1833.59        42.03 o                         
  -1   0   4         25.36         17.27         2.89 o                         
   0   0   4         89.20         84.77         4.29 o                         
   1   0   4       1826.80       1811.17        42.02 o                         
   2   0   4       4065.09       4232.53        76.50 o                         
   3   0   4       3120.69       2770.20       104.10 o                         
   4   0   4        117.69        120.46         7.98 o                         
   5   0   4        145.87        149.34        19.62 o                         
   6   0   4          0.10          0.95         4.61 o                         
   7   0   4         12.57         13.51         9.90 o                         
  -9   1   4          3.00          7.05         5.90 o                         
  -8   1   4        155.31        144.32        22.79 o                         
  -7   1   4          7.94          9.18         5.75 o                         
  -6   1   4         62.51         55.81         6.58 o                         
  -5   1   4          6.35          2.39         3.83 o                         
  -4   1   4        101.70        112.50         6.18 o                         
  -3   1   4          0.00          0.94         1.80 o                         
  -2   1   4         34.53         27.42         3.19 o                         
  -1   1   4        284.77        272.45         8.10 o                         
   0   1   4          8.67          6.37         1.62 o                         
   1   1   4        396.52        407.34         8.50 o                         
   2   1   4       1480.77       1542.88        26.55 o                         
   3   1   4        261.20        248.92         6.93 o                         
   4   1   4        149.66        152.65         6.09 o                         
   5   1   4          1.93          2.67         3.31 o                         
   6   1   4          0.00         -0.81         3.85 o                         
   7   1   4         44.68         50.56         7.49 o                         
   8   1   4          0.03        -10.65        10.65 o                         
  -8   2   4          2.61          6.94         6.89 o                         
  -7   2   4         13.97         25.88         9.08 o                         
  -6   2   4        132.98        140.42         8.22 o                         
  -5   2   4          1.84          0.17         3.16 o                         
  -4   2   4       1290.85       1184.45        25.36 o                         
  -3   2   4        262.09        269.68         8.81 o                         
  -2   2   4        243.05        215.88         6.27 o                         
  -1   2   4        563.58        522.65        11.70 o                         
   0   2   4       1570.33       1452.41        28.55 o                         
   1   2   4       2742.74       2673.11        43.50 o                         
   2   2   4        201.61        169.99        12.54 o                         
   3   2   4        153.25        162.08         7.38 o                         
   4   2   4        390.20        408.87        10.58 o                         
   5   2   4          2.30         -0.77         5.16 o                         
   6   2   4          0.73          3.51         4.37 o                         
   7   2   4         37.44         29.86        11.81 o                         
   8   2   4         12.38         11.16         7.36 o                         
  -8   3   4         69.21         78.06        20.75 o                         
  -7   3   4         30.79         37.90         6.89 o                         
  -6   3   4          8.44          8.77         5.44 o                         
  -5   3   4         21.57         19.55         5.08 o                         
  -4   3   4          7.61          4.29         4.04 o                         
  -3   3   4         17.71         20.83         2.75 o                         
  -2   3   4       1230.53       1134.86        20.35 o                         
  -1   3   4          6.06          5.60         1.92 o                         
   0   3   4        130.25        134.24         4.55 o                         
   1   3   4         35.51         47.68         3.54 o                         
   2   3   4        295.02        268.66         8.03 o                         
   3   3   4        126.02        132.45         7.41 o                         
   4   3   4          3.41          3.71         3.50 o                         
   5   3   4         61.64         78.25         7.80 o                         
   6   3   4          2.91          2.73         4.62 o                         
   7   3   4         16.41         12.63         6.95 o                         
   8   3   4          4.53          9.69         9.42 o                         
  -8   4   4          0.01          1.86        11.26 o                         
  -7   4   4          1.77          3.13         6.11 o                         
  -6   4   4         52.82         55.72         8.98 o                         
  -5   4   4         69.62         56.79         8.33 o                         
  -4   4   4        113.06        117.35         7.99 o                         
  -3   4   4        222.22        205.84         7.19 o                         
  -2   4   4         65.50         74.62         4.77 o                         
  -1   4   4          7.41          7.79         2.43 o                         
   0   4   4         15.51         20.15         2.56 o                         
   1   4   4          3.01          4.39         2.45 o                         
   2   4   4        731.30        702.28        15.65 o                         
   3   4   4        509.76        479.71        14.71 o                         
   4   4   4          9.14         12.29         4.57 o                         
   5   4   4          8.77          6.99         4.46 o                         
   6   4   4         17.13         22.45         8.53 o                         
   7   4   4          1.57          9.01        10.99 o                         
   8   4   4          1.86         26.19        25.83 o                         
  -8   5   4          0.59          9.08         9.35 o                         
  -7   5   4          1.00         -2.41         7.20 o                         
  -6   5   4         22.19         14.31         7.24 o                         
  -5   5   4          3.63          3.75         5.46 o                         
  -4   5   4         46.97         43.38         5.91 o                         
  -3   5   4        120.18        122.67         8.61 o                         
  -2   5   4        239.72        249.64         8.63 o                         
  -1   5   4        643.89        638.47        14.27 o                         
   0   5   4          4.59          1.74         2.74 o                         
   1   5   4        215.34        192.66         7.72 o                         
   2   5   4         99.34        102.68        10.82 o                         
   3   5   4         12.23         13.32         4.71 o                         
   4   5   4         76.81         74.17        12.98 o                         
   5   5   4          0.02          1.99         4.82 o                         
   6   5   4         49.36         67.17         9.99 o                         
   7   5   4         17.42         17.17         7.50 o                         
   8   5   4         38.99         34.05        12.97 o                         
  -7   6   4          0.17         -6.94        10.54 o                         
  -6   6   4          1.18         -5.85         5.85 o                         
  -5   6   4          0.01          3.61         6.15 o                         
  -4   6   4          8.57         17.42         6.32 o                         
  -3   6   4         74.32         66.21         9.29 o                         
  -2   6   4          0.97          2.70         3.41 o                         
  -1   6   4          0.12         -1.01         3.36 o                         
   0   6   4         57.71         53.40         4.93 o                         
   1   6   4         31.97         30.47         6.59 o                         
   2   6   4         32.29         37.21         6.86 o                         
   3   6   4         20.27         21.90         5.62 o                         
   4   6   4        248.41        243.03        16.41 o                         
   5   6   4         83.23        101.67        11.94 o                         
   6   6   4         35.91         53.82        10.44 o                         
   7   6   4        110.07        108.25        13.76 o                         
  -7   7   4         13.89         -3.05        10.44 o                         
  -6   7   4         10.47          5.86         9.49 o                         
  -5   7   4          1.26          0.54         6.41 o                         
  -4   7   4         80.72         76.00        10.14 o                         
  -3   7   4         39.11         32.69         7.68 o                         
  -2   7   4        150.89        164.59         9.63 o                         
  -1   7   4          6.40          3.40         3.98 o                         
   0   7   4          3.56         -3.13         4.05 o                         
   1   7   4         26.61         18.00         5.00 o                         
   2   7   4        114.82         90.37         8.69 o                         
   3   7   4        143.37        152.71        11.41 o                         
   4   7   4          1.67          3.80         5.35 o                         
   5   7   4        120.24        135.31        14.61 o                         
   6   7   4         58.84         49.50        10.51 o                         
   7   7   4         14.92         24.43        11.94 o                         
  -6   8   4         33.85         22.72        12.42 o                         
  -5   8   4         13.58         14.79         8.06 o                         
  -4   8   4          6.64          2.43        11.91 o                         
  -3   8   4         41.54         27.32        11.87 o                         
  -2   8   4         33.63         30.42         5.77 o                         
  -1   8   4        247.05        245.10        10.92 o                         
   0   8   4        135.86        123.42        26.21 o                         
   1   8   4        112.18        111.53         8.84 o                         
   2   8   4          3.44         -2.62         5.83 o                         
   3   8   4          3.81          2.77         6.81 o                         
   4   8   4          2.50         -3.66         6.22 o                         
   5   8   4          6.08          6.64        12.39 o                         
   6   8   4          1.80          4.03         8.60 o                         
  -5   9   4          0.38        -13.21        25.39 o                         
  -4   9   4          4.17         -7.13        22.49 o                         
  -3   9   4         25.74          3.19         7.57 o                         
  -2   9   4          1.36         -5.62         5.62 o                         
  -1   9   4         15.88          5.01         7.71 o                         
   0   9   4          1.13         -6.28         6.69 o                         
   1   9   4          1.15        -12.33        12.33 o                         
   2   9   4         17.59         11.96         7.35 o                         
   3   9   4          1.51          4.69         7.55 o                         
   4   9   4         20.51         19.40         8.63 o                         
   5   9   4          3.21         -6.01         8.12 o                         
  -4  10   4          0.53         -6.48         7.57 o                         
  -3  10   4          1.06         -6.07         6.07 o                         
  -2  10   4          1.51        -21.91        21.91 o                         
  -1  10   4          0.00        -19.72        23.00 o                         
   0  10   4         27.59          4.51        18.17 o                         
   1  10   4         35.00          7.89        15.99 o                         
   2  10   4          0.01         -6.76         6.76 o                         
   3  10   4         15.06         14.01         9.17 o                         
   4  10   4          0.00         -8.53         8.53 o                         
  -1  11   4          1.11        -28.32        28.32 o                         
   0  11   4          0.44        -25.04        25.04 o                         
   1  11   4          0.00        -26.07        26.07 o                         
   2  11   4          0.07        -18.63        18.63 o                         
  -8   1   5        111.68         80.48        13.75 o                         
  -7   1   5          7.15          2.07         4.80 o                         
  -6   1   5         21.97         17.63         8.36 o                         
  -5   1   5         34.05         33.84         5.25 o                         
  -4   1   5         66.95         59.74         5.14 o                         
  -3   1   5         78.36         66.99         3.46 o                         
  -2   1   5        622.81        648.67        12.90 o                         
  -1   1   5       3134.51       3004.21        47.37 o                         
   0   1   5        383.16        391.74         8.14 o                         
   1   1   5        545.65        480.98         9.87 o                         
   2   1   5        266.54        283.50         7.28 o                         
   3   1   5        383.55        363.57         8.80 o                         
   4   1   5        357.94        355.54         9.62 o                         
   5   1   5         12.01          9.83         3.24 o                         
   6   1   5         22.04         22.17         5.50 o                         
   7   1   5         57.44         53.67         7.72 o                         
   8   1   5         10.07         18.63        13.51 o                         
  -8   2   5          0.06         -1.57         5.70 o                         
  -7   2   5          6.29          2.93         6.76 o                         
  -6   2   5         18.17         20.41         4.67 o                         
  -5   2   5         34.46         38.17         7.98 o                         
  -4   2   5         25.08         25.58         6.54 o                         
  -3   2   5          0.65          1.85         1.89 o                         
  -2   2   5        120.41        109.03         6.99 o                         
  -1   2   5          1.44          0.94         1.59 o                         
   0   2   5          4.63          6.04         1.84 o                         
   1   2   5        139.32        118.85         4.68 o                         
   2   2   5         33.40         41.58         3.40 o                         
   3   2   5        328.48        352.31         8.71 o                         
   4   2   5        125.95        126.99         5.89 o                         
   5   2   5        510.56        527.46        16.95 o                         
   6   2   5        112.69        119.85        12.16 o                         
   7   2   5         13.25         13.74         5.75 o                         
   8   2   5         10.19          7.54         8.24 o                         
  -8   3   5         21.16         29.97        16.34 o                         
  -7   3   5         10.24          9.36         5.94 o                         
  -6   3   5          9.45          9.06         4.81 o                         
  -5   3   5         70.80         73.02         7.25 o                         
  -4   3   5          2.95          4.43         5.76 o                         
  -3   3   5          3.35          5.71         3.53 o                         
  -2   3   5         55.47         69.81         4.70 o                         
  -1   3   5         83.50         96.97         5.44 o                         
   0   3   5          0.48          0.73         1.94 o                         
   1   3   5        853.84        797.81        16.00 o                         
   2   3   5        267.73        254.38         7.93 o                         
   3   3   5        178.60        194.54         8.71 o                         
   4   3   5         87.30         92.19         7.58 o                         
   5   3   5         73.73         84.94         7.99 o                         
   6   3   5          0.10          2.05         4.66 o                         
   7   3   5         55.52         60.71        19.18 o                         
   8   3   5         17.80         -5.28         6.96 o                         
  -8   4   5          4.74         10.58        12.04 o                         
  -7   4   5          2.63          9.93         5.45 o                         
  -6   4   5         53.87         62.01        11.87 o                         
  -5   4   5         19.75         16.87         5.35 o                         
  -4   4   5          0.09          3.23         3.95 o                         
  -3   4   5        235.24        240.93         9.89 o                         
  -2   4   5        227.47        195.33         6.92 o                         
  -1   4   5        148.97        133.21         6.78 o                         
   0   4   5        119.11        130.11         5.09 o                         
   1   4   5         12.51         16.92         2.24 o                         
   2   4   5         54.19         45.84         4.53 o                         
   3   4   5        643.99        576.82        16.91 o                         
   4   4   5          7.81         13.09         4.47 o                         
   5   4   5          0.36         -0.51         4.05 o                         
   6   4   5          7.40          5.86         6.01 o                         
   7   4   5          9.13         21.43        24.50 o                         
   8   4   5         18.57         39.03        28.93 o                         
  -8   5   5         10.10         21.31        10.27 o                         
  -7   5   5          2.27          0.05         6.44 o                         
  -6   5   5          5.73          4.11         5.90 o                         
  -5   5   5          1.07         -2.27         5.12 o                         
  -4   5   5         20.26         22.99         5.35 o                         
  -3   5   5         18.75         23.76         5.46 o                         
  -2   5   5        740.79        721.18        24.09 o                         
  -1   5   5        216.57        206.10         7.45 o                         
   0   5   5          0.36          1.27         2.34 o                         
   1   5   5        477.38        468.63        13.33 o                         
   2   5   5         57.62         56.27         5.58 o                         
   3   5   5         27.27         17.72         5.10 o                         
   4   5   5          1.10          1.02         4.19 o                         
   5   5   5         87.89         95.49        14.44 o                         
   6   5   5        127.32        127.78        40.88 o                         
   7   5   5         24.24         22.60        10.27 o                         
   8   5   5          0.28         -3.82         8.53 o                         
  -7   6   5          2.03         -4.67         6.61 o                         
  -6   6   5         16.66          5.36        19.79 o                         
  -5   6   5         37.55         25.98         8.24 o                         
  -4   6   5          3.74          2.58         4.93 o                         
  -3   6   5          0.03          1.50         3.84 o                         
  -2   6   5          1.53          5.66         4.39 o                         
  -1   6   5         25.40         26.38         4.12 o                         
   0   6   5        465.14        450.41        12.25 o                         
   1   6   5          4.43          0.09         3.65 o                         
   2   6   5         67.05         58.07         6.16 o                         
   3   6   5         41.08         45.14         6.62 o                         
   4   6   5         91.31         96.08         9.05 o                         
   5   6   5        388.23        399.16        16.53 o                         
   6   6   5         17.16         21.65         7.88 o                         
   7   6   5         56.97         56.43        14.71 o                         
  -7   7   5         23.70         15.32         9.25 o                         
  -6   7   5          1.92         -6.19         6.19 o                         
  -5   7   5         17.77         16.51         7.64 o                         
  -4   7   5         13.85         19.98         7.18 o                         
  -3   7   5         14.77         12.46         4.73 o                         
  -2   7   5          0.14          2.54         3.96 o                         
  -1   7   5          1.53         -2.78         5.08 o                         
   0   7   5        225.93        200.06         9.36 o                         
   1   7   5        111.23        118.69         8.67 o                         
   2   7   5         35.06         28.09         5.53 o                         
   3   7   5        580.19        552.29        19.21 o                         
   4   7   5          1.42          9.58        10.43 o                         
   5   7   5         44.93         45.72        20.44 o                         
   6   7   5         13.92         13.29        10.13 o                         
   7   7   5         40.26         33.23        12.90 o                         
  -6   8   5          0.40         -4.89         7.22 o                         
  -5   8   5         33.00         42.83        10.92 o                         
  -4   8   5          0.02         -3.38         5.90 o                         
  -3   8   5          0.24         -0.54         5.79 o                         
  -2   8   5          4.23          6.62         9.49 o                         
  -1   8   5          8.82          7.27         4.87 o                         
   0   8   5          9.81         -4.29         6.52 o                         
   1   8   5         51.33         58.49         9.02 o                         
   2   8   5         16.81         13.16         6.85 o                         
   3   8   5          7.32         18.41         6.53 o                         
   4   8   5         26.19         41.12        15.82 o                         
   5   8   5          3.87          1.88         6.93 o                         
   6   8   5         17.19         14.06        11.19 o                         
  -5   9   5         11.61          0.57         9.86 o                         
  -4   9   5          4.19          0.55        13.20 o                         
  -3   9   5          2.95         -0.98        12.45 o                         
  -2   9   5         24.19         12.82        29.31 o                         
  -1   9   5          7.77          2.22        13.75 o                         
   0   9   5          8.23         -0.69         7.45 o                         
   1   9   5        145.67        139.67        15.55 o                         
   2   9   5         31.08         43.02         8.71 o                         
   3   9   5         28.66         22.32        10.59 o                         
   4   9   5         24.85         30.34         9.23 o                         
   5   9   5          0.89          2.39        10.24 o                         
  -4  10   5          2.12         -6.76         7.17 o                         
  -3  10   5          0.44         -7.54        20.27 o                         
  -2  10   5         14.44        -14.13        25.18 o                         
  -1  10   5         15.88          4.11        16.72 o                         
   0  10   5         53.62         77.83        35.21 o                         
   1  10   5         26.87         12.96        15.45 o                         
   2  10   5          1.34         -8.93        19.07 o                         
   3  10   5          1.42         -1.39         7.17 o                         
   4  10   5         16.10         13.99        11.26 o                         
  -1  11   5          0.84        -30.09        30.09 o                         
   0  11   5         18.14          2.87        30.03 o                         
   1  11   5          8.17         13.99        27.91 o                         
   2  11   5         23.88         28.95        38.56 o                         
  -8   0   6          0.29        -10.30        10.30 o                         
  -7   0   6          5.45         15.35        10.17 o                         
  -6   0   6        107.44        125.43        16.51 o                         
  -5   0   6          0.34          3.07         7.85 o                         
  -4   0   6        508.65        520.89        16.63 o                         
  -3   0   6          9.18          8.22         5.32 o                         
  -2   0   6       1282.33       1323.40        31.99 o                         
  -1   0   6        948.91        777.84        20.04 o                         
   0   0   6       1759.06       1936.40        44.68 o                         
   1   0   6       1682.21       1614.62        38.31 o                         
   2   0   6       1020.67       1081.46        21.93 o                         
   3   0   6        389.86        369.52        12.65 o                         
   4   0   6         83.03         85.93        16.55 o                         
   5   0   6         10.95          5.17         4.41 o                         
   6   0   6         40.08         50.17         9.19 o                         
   7   0   6          3.10         -8.60         8.60 o                         
   8   0   6          1.65         -6.28        10.65 o                         
  -8   1   6          2.89          7.89         7.01 o                         
  -7   1   6         31.37         33.37         8.51 o                         
  -6   1   6        106.39        120.42        11.41 o                         
  -5   1   6          1.22          2.03         3.81 o                         
  -4   1   6         19.39         20.79         3.06 o                         
  -3   1   6         62.55         64.29         4.31 o                         
  -2   1   6        192.29        199.16         7.21 o                         
  -1   1   6       1300.05       1254.40        21.40 o                         
   0   1   6       1688.50       1687.56        28.07 o                         
   1   1   6        472.66        423.29         9.07 o                         
   2   1   6         31.76         29.93         2.83 o                         
   3   1   6        211.15        190.17         5.95 o                         
   4   1   6        212.12        202.64         7.03 o                         
   5   1   6        236.05        228.97         9.87 o                         
   6   1   6          5.74          4.81         4.51 o                         
   7   1   6        115.93        105.73        13.81 o                         
   8   1   6         18.42         20.39        11.29 o                         
  -8   2   6          1.25         -0.83         5.63 o                         
  -7   2   6          0.46         -1.23         5.58 o                         
  -6   2   6         85.02        102.79        18.59 o                         
  -5   2   6         84.80         73.55         7.14 o                         
  -4   2   6         19.55         22.40         4.70 o                         
  -3   2   6        497.82        472.82        12.99 o                         
  -2   2   6        435.16        414.42        11.44 o                         
  -1   2   6        638.33        615.74        14.71 o                         
   0   2   6        352.82        366.56         8.40 o                         
   1   2   6        412.79        426.00         9.81 o                         
   2   2   6         51.52         71.67         4.38 o                         
   3   2   6        221.72        256.87         6.47 o                         
   4   2   6         21.35         19.02         4.23 o                         
   5   2   6        129.18        122.77         9.10 o                         
   6   2   6          6.10          2.31         4.48 o                         
   7   2   6          3.74          8.29         5.42 o                         
   8   2   6          0.70         -5.25        12.08 o                         
  -8   3   6          0.08         10.88        14.91 o                         
  -7   3   6         11.12         12.43         6.16 o                         
  -6   3   6         13.64         15.97         4.75 o                         
  -5   3   6          5.43          1.91         3.87 o                         
  -4   3   6          0.66         -2.03         3.75 o                         
  -3   3   6        140.49        151.38         7.66 o                         
  -2   3   6         41.12         44.64         3.85 o                         
  -1   3   6       2503.73       2487.43        40.91 o                         
   0   3   6        227.10        200.06         5.86 o                         
   1   3   6       1060.23       1118.28        18.33 o                         
   2   3   6        308.47        340.32         9.52 o                         
   3   3   6        303.21        285.07         9.29 o                         
   4   3   6          5.68          5.10         4.02 o                         
   5   3   6         42.57         41.01         6.44 o                         
   6   3   6         18.91         11.19         5.42 o                         
   7   3   6         44.95         45.10         7.87 o                         
   8   3   6          0.22         -6.65         6.65 o                         
  -8   4   6          3.99         23.61         8.60 o                         
  -7   4   6         15.11         24.77        10.17 o                         
  -6   4   6         75.56         56.59         7.23 o                         
  -5   4   6          0.29          2.22         4.23 o                         
  -4   4   6         18.67         27.16         5.12 o                         
  -3   4   6        139.73        163.03         8.50 o                         
  -2   4   6          0.06          0.58         2.56 o                         
  -1   4   6        152.90        157.52         5.79 o                         
   0   4   6         71.45         70.52         4.22 o                         
   1   4   6        404.27        376.72        11.77 o                         
   2   4   6         11.20         11.56         3.50 o                         
   3   4   6         71.78         63.90         5.67 o                         
   4   4   6          2.86         -0.49         3.86 o                         
   5   4   6         25.60         20.95         5.36 o                         
   6   4   6         46.82         47.04         8.48 o                         
   7   4   6         52.75         94.99        17.20 o                         
   8   4   6          6.13         24.34        28.39 o                         
  -8   5   6          3.38          3.86         6.36 o                         
  -7   5   6          1.28         10.11         5.99 o                         
  -6   5   6          0.01         -2.08         5.27 o                         
  -5   5   6         31.70         32.84         7.62 o                         
  -4   5   6         38.64         39.36         6.07 o                         
  -3   5   6         10.56          9.61         6.82 o                         
  -2   5   6         19.33         22.56         4.40 o                         
  -1   5   6         26.50         27.04         3.68 o                         
   0   5   6        185.56        175.22         6.67 o                         
   1   5   6         12.26         11.94         3.46 o                         
   2   5   6         11.74         12.18         3.91 o                         
   3   5   6         16.85         17.55         5.27 o                         
   4   5   6         76.54         84.44         8.33 o                         
   5   5   6         21.61         24.91         5.97 o                         
   6   5   6          2.47          2.29         5.65 o                         
   7   5   6         57.09         77.09        19.65 o                         
  -7   6   6          0.04          7.85         7.94 o                         
  -6   6   6          7.33          0.73         6.87 o                         
  -5   6   6         18.02          7.85        10.54 o                         
  -4   6   6         35.84         23.77         8.30 o                         
  -3   6   6         73.75         80.12         7.45 o                         
  -2   6   6         67.73         83.45         7.16 o                         
  -1   6   6          1.24          3.28         3.95 o                         
   0   6   6        459.59        414.15        11.73 o                         
   1   6   6        582.29        525.42        14.51 o                         
   2   6   6        445.57        410.06        13.09 o                         
   3   6   6         49.12         39.17         6.80 o                         
   4   6   6          7.92         11.76         5.78 o                         
   5   6   6        486.33        515.00        19.11 o                         
   6   6   6         67.16         65.48        11.06 o                         
   7   6   6         22.13         22.97        11.06 o                         
  -7   7   6          0.02         -5.27         7.98 o                         
  -6   7   6         27.30         26.03        12.62 o                         
  -5   7   6         12.15         -0.62         9.01 o                         
  -4   7   6         39.68         26.78        11.12 o                         
  -3   7   6          5.96          8.49         4.67 o                         
  -2   7   6        265.71        266.98        11.92 o                         
  -1   7   6          3.09          0.45         3.77 o                         
   0   7   6        101.63        109.18        10.29 o                         
   1   7   6        519.11        491.53        23.71 o                         
   2   7   6        303.99        301.47        12.02 o                         
   3   7   6        747.45        734.78        23.19 o                         
   4   7   6        314.33        298.48        14.81 o                         
   5   7   6        152.62        149.80        14.49 o                         
   6   7   6          1.33         10.41         7.95 o                         
   7   7   6          0.13         -5.53         9.90 o                         
  -6   8   6          3.95         -4.03        14.84 o                         
  -5   8   6         18.21          8.94         8.30 o                         
  -4   8   6         52.69         51.24        10.99 o                         
  -3   8   6        138.03        150.54        14.66 o                         
  -2   8   6          8.01          4.42         4.97 o                         
  -1   8   6        454.08        429.49        22.42 o                         
   0   8   6        117.32        136.72        12.02 o                         
   1   8   6         22.57          5.84         6.81 o                         
   2   8   6         96.91         93.57         8.73 o                         
   3   8   6         15.24         15.16         6.64 o                         
   4   8   6         36.69         33.78         7.67 o                         
   5   8   6          0.11         -3.02         7.26 o                         
   6   8   6         32.92         14.81        11.60 o                         
  -5   9   6         21.50         20.75         9.98 o                         
  -4   9   6          0.04         -1.02         6.94 o                         
  -3   9   6         41.51         19.52         8.56 o                         
  -2   9   6         22.76          9.41        17.27 o                         
  -1   9   6         13.24         17.43        10.92 o                         
   0   9   6          2.28         -7.54         7.54 o                         
   1   9   6          3.04          8.61         8.11 o                         
   2   9   6          2.28          6.74         6.54 o                         
   3   9   6         20.37         32.30         8.28 o                         
   4   9   6         20.70         21.11         9.64 o                         
   5   9   6         21.15          5.19         9.69 o                         
  -4  10   6          0.38         -7.03         7.30 o                         
  -3  10   6         26.88         -1.23        27.84 o                         
  -2  10   6          5.63        -22.79        22.79 o                         
  -1  10   6         16.65         13.84        21.94 o                         
   0  10   6         11.56          4.98        25.73 o                         
   1  10   6         14.58         -5.48        14.75 o                         
   2  10   6          0.10         -5.35        15.29 o                         
   3  10   6          0.86          4.00        15.37 o                         
   4  10   6          1.05          4.50         9.83 o                         
  -1  11   6         18.80        -43.74        43.74 o                         
   0  11   6          4.19         -0.82        27.43 o                         
   1  11   6          7.36         13.10        25.32 o                         
   2  11   6          0.40         -4.49        36.85 o                         
  -8   1   7          6.92         15.27        10.68 o                         
  -7   1   7          0.24         -7.18         7.18 o                         
  -6   1   7          0.89          2.96         6.63 o                         
  -5   1   7          2.21          6.34         4.68 o                         
  -4   1   7        194.46        203.20         9.12 o                         
  -3   1   7        334.12        331.93         8.15 o                         
  -2   1   7        492.94        481.63         9.96 o                         
  -1   1   7       1459.86       1402.82        24.02 o                         
   0   1   7       1252.84       1205.91        21.13 o                         
   1   1   7       1112.37       1082.48        19.50 o                         
   2   1   7        820.94        772.87        13.35 o                         
   3   1   7        319.44        328.89         7.50 o                         
   4   1   7          0.02          1.70         2.26 o                         
   5   1   7        611.65        593.38        18.06 o                         
   6   1   7         29.72         32.76         7.54 o                         
   7   1   7         42.49         22.21        11.50 o                         
   8   1   7          0.12         19.25        17.64 o                         
  -8   2   7          0.13          4.34         6.55 o                         
  -7   2   7          0.03         -4.01         6.80 o                         
  -6   2   7         10.05          4.02         6.96 o                         
  -5   2   7         10.04          6.07         5.31 o                         
  -4   2   7          1.14          2.63         4.30 o                         
  -3   2   7         31.77         35.14         4.62 o                         
  -2   2   7         41.89         45.58         4.87 o                         
  -1   2   7        913.49        946.05        17.38 o                         
   0   2   7        113.54        109.65         4.52 o                         
   1   2   7       5624.53       5791.03        91.07 o                         
   2   2   7        312.36        320.99         8.80 o                         
   3   2   7       3304.08       3470.84        58.02 o                         
   4   2   7        661.75        634.04        22.31 o                         
   5   2   7          0.75          2.73         3.87 o                         
   6   2   7          4.26          2.24         4.75 o                         
   7   2   7        118.11        122.09        10.81 o                         
   8   2   7          7.06         -4.71        12.42 o                         
  -8   3   7          3.06         14.56         6.96 o                         
  -7   3   7          8.25          5.83         5.89 o                         
  -6   3   7          0.06          1.20         4.13 o                         
  -5   3   7         39.43         46.58         5.64 o                         
  -4   3   7          4.92         -1.43         6.34 o                         
  -3   3   7        291.45        296.59        11.23 o                         
  -2   3   7         32.50         34.28         4.26 o                         
  -1   3   7        315.35        327.82         8.44 o                         
   0   3   7          0.66          1.04         1.47 o                         
   1   3   7       3583.73       3843.98        62.23 o                         
   2   3   7         12.08         11.30         3.00 o                         
   3   3   7        404.64        410.44        11.50 o                         
   4   3   7          9.13          9.95         4.32 o                         
   5   3   7        423.84        419.99        15.65 o                         
   6   3   7        110.27        115.06        14.52 o                         
   7   3   7          0.01          2.33         5.21 o                         
   8   3   7          9.42         -3.07        12.22 o                         
  -8   4   7         12.08         24.29        19.07 o                         
  -7   4   7         17.80         20.44         7.75 o                         
  -6   4   7        111.52        114.99         9.83 o                         
  -5   4   7         27.04         28.93         5.18 o                         
  -4   4   7          3.88          5.64         4.52 o                         
  -3   4   7         55.41         60.83         6.27 o                         
  -2   4   7          8.79          6.83         3.54 o                         
  -1   4   7       1077.89       1036.45        19.78 o                         
   0   4   7         14.10         11.88         2.45 o                         
   1   4   7          0.03         -0.07         2.75 o                         
   2   4   7        364.66        328.28        10.25 o                         
   3   4   7         16.25         15.36         4.08 o                         
   4   4   7         40.80         40.99         6.54 o                         
   5   4   7         24.99         30.18         6.35 o                         
   6   4   7          8.66          4.90         5.08 o                         
   7   4   7         84.29         88.11        12.14 o                         
   8   4   7         16.96         14.06        10.85 o                         
  -7   5   7         15.83         15.85         9.04 o                         
  -6   5   7          0.25          2.22         5.51 o                         
  -5   5   7         69.81         62.66        11.11 o                         
  -4   5   7        558.83        582.01        19.42 o                         
  -3   5   7        154.04        179.18        11.62 o                         
  -2   5   7         13.60         11.35         3.81 o                         
  -1   5   7         27.60         33.53         3.91 o                         
   0   5   7         46.54         50.66         4.22 o                         
   1   5   7        123.59        136.92        13.03 o                         
   2   5   7        144.59        152.85         8.43 o                         
   3   5   7          5.87          1.78         3.58 o                         
   4   5   7         18.03         18.27         5.38 o                         
   5   5   7        156.83        171.96        11.82 o                         
   6   5   7         54.27         51.63         8.00 o                         
   7   5   7        156.11        185.93        44.49 o                         
  -7   6   7          2.30          6.68        15.86 o                         
  -6   6   7         42.15         45.61         9.96 o                         
  -5   6   7          6.59          6.01         6.37 o                         
  -4   6   7         60.60         63.42         8.68 o                         
  -3   6   7         19.79         13.28         4.94 o                         
  -2   6   7        130.04        133.20         8.99 o                         
  -1   6   7         40.13         44.69         4.86 o                         
   0   6   7          2.67          3.83         4.76 o                         
   1   6   7       1602.66       1583.79        36.80 o                         
   2   6   7         11.03          9.30         4.31 o                         
   3   6   7        917.50        891.03        21.58 o                         
   4   6   7        412.23        404.65        16.41 o                         
   5   6   7         50.46         56.17         8.13 o                         
   6   6   7          0.23         -6.72         6.72 o                         
   7   6   7         44.00         40.54        14.26 o                         
  -7   7   7         12.65          4.11        12.49 o                         
  -6   7   7          0.98         -6.04         6.04 o                         
  -5   7   7          8.48         10.27         8.15 o                         
  -4   7   7          2.49         -0.20        10.20 o                         
  -3   7   7         51.23         53.82         6.91 o                         
  -2   7   7        114.31        104.62         8.50 o                         
  -1   7   7        658.61        614.99        18.74 o                         
   0   7   7          3.39          3.07         6.50 o                         
   1   7   7       1257.87       1263.37        32.71 o                         
   2   7   7          9.10         11.44         4.63 o                         
   3   7   7        464.20        472.38        17.95 o                         
   4   7   7          1.34          4.54         8.65 o                         
   5   7   7        289.94        300.89        19.17 o                         
   6   7   7         68.73         90.59        12.88 o                         
  -6   8   7          4.24         -7.89        12.86 o                         
  -5   8   7          0.04         -9.92        15.76 o                         
  -4   8   7         18.94         19.34         7.98 o                         
  -3   8   7        121.61         87.70        14.06 o                         
  -2   8   7         22.21         19.73         5.94 o                         
  -1   8   7        556.34        584.66        50.57 o                         
   0   8   7          8.57          1.74         7.07 o                         
   1   8   7         95.34         86.79        10.34 o                         
   2   8   7         81.99         88.49         8.30 o                         
   3   8   7         41.60         30.63         7.50 o                         
   4   8   7         13.90         14.72         6.48 o                         
   5   8   7        120.03        131.22        14.69 o                         
   6   8   7         14.64          4.71        11.67 o                         
  -5   9   7         57.47         37.74        11.53 o                         
  -4   9   7          4.21        -12.86        27.40 o                         
  -3   9   7          1.27         -3.18         5.88 o                         
  -2   9   7         60.79         84.32        13.58 o                         
  -1   9   7          3.74          3.96         8.35 o                         
   0   9   7         38.63         65.05        17.20 o                         
   1   9   7          0.21         -3.98         6.75 o                         
   2   9   7         27.07         17.41        11.60 o                         
   3   9   7          0.16         -5.10         5.48 o                         
   4   9   7          0.49          7.09        10.57 o                         
   5   9   7          2.69         -3.14         9.76 o                         
  -4  10   7         37.27         40.26        11.67 o                         
  -3  10   7          0.00        -28.93        28.93 o                         
  -2  10   7         17.44         -3.82        27.36 o                         
  -1  10   7         14.70         21.01        18.70 o                         
   0  10   7          4.09          4.58        12.32 o                         
   1  10   7          3.46         16.02        11.36 o                         
   2  10   7         17.73         21.13        29.96 o                         
   3  10   7          0.00          0.36         7.19 o                         
   4  10   7          1.15         -2.12         9.49 o                         
   0  11   7         11.87         29.82        13.22 o                         
   1  11   7          3.75        -11.74        22.93 o                         
   2  11   7          5.34         16.05        60.74 o                         
  -8   0   8         35.25         15.15        14.26 o                         
  -7   0   8         13.19         13.38        12.22 o                         
  -6   0   8         92.26        101.61        15.90 o                         
  -5   0   8        131.24        148.77        16.58 o                         
  -4   0   8        642.77        610.25        19.15 o                         
  -3   0   8        374.86        379.69        13.68 o                         
  -2   0   8        342.77        328.62        15.05 o                         
  -1   0   8       1916.07       2038.95        47.93 o                         
   0   0   8       3292.88       3214.15        73.10 o                         
   1   0   8         91.96         83.08         6.27 o                         
   2   0   8         54.21         63.57         4.25 o                         
   3   0   8         29.83         23.25         3.02 o                         
   4   0   8          5.89          1.53         3.37 o                         
   5   0   8         15.69         15.93         5.45 o                         
   6   0   8        169.63        174.22        23.48 o                         
   7   0   8        381.18        327.49        30.71 o                         
   8   0   8          0.17         -9.62        10.37 o                         
  -8   1   8         19.72          9.35        14.06 o                         
  -7   1   8         29.48          9.93         8.25 o                         
  -6   1   8          8.67          3.05         6.75 o                         
  -5   1   8          4.05          2.29         5.77 o                         
  -4   1   8          0.64          0.58         5.06 o                         
  -3   1   8        451.07        487.93        10.83 o                         
  -2   1   8         11.40         11.25         2.00 o                         
  -1   1   8         70.16         59.66         3.56 o                         
   0   1   8        207.72        189.02         5.91 o                         
   1   1   8        476.77        522.69        11.22 o                         
   2   1   8        292.90        275.52         6.49 o                         
   3   1   8         31.18         31.78         3.96 o                         
   4   1   8        336.62        300.26        12.95 o                         
   5   1   8        488.90        474.01        15.94 o                         
   6   1   8          1.06         -0.98         4.48 o                         
   7   1   8          1.94          9.01         7.91 o                         
   8   1   8          4.36         -6.18         7.13 o                         
  -8   2   8          0.75          2.83         7.27 o                         
  -7   2   8          3.08          4.19         5.84 o                         
  -6   2   8         20.36         18.12         7.83 o                         
  -5   2   8         39.06         42.06         6.66 o                         
  -4   2   8          1.08         -0.59         4.42 o                         
  -3   2   8         15.11         15.08         4.50 o                         
  -2   2   8        778.57        830.35        25.96 o                         
  -1   2   8        892.14        951.81        17.88 o                         
   0   2   8        553.86        536.35        11.63 o                         
   1   2   8        977.11       1057.53        19.81 o                         
   2   2   8          0.30          2.42         2.36 o                         
   3   2   8        485.06        505.62        12.71 o                         
   4   2   8         15.98         19.75         4.57 o                         
   5   2   8        101.76        106.90         8.85 o                         
   6   2   8         12.41          7.78         5.10 o                         
   7   2   8         13.09          9.16         8.03 o                         
   8   2   8          2.99          1.44         8.63 o                         
  -8   3   8          1.25          1.66         6.76 o                         
  -7   3   8          3.08          6.94         6.77 o                         
  -6   3   8         12.60         19.73         5.88 o                         
  -5   3   8          8.14         -0.22         5.03 o                         
  -4   3   8          8.62          7.12         5.26 o                         
  -3   3   8        653.60        657.36        18.08 o                         
  -2   3   8        641.47        629.90        16.77 o                         
  -1   3   8       1726.20       1796.81        31.17 o                         
   0   3   8        978.27       1038.91        17.28 o                         
   1   3   8         76.37         90.69         4.73 o                         
   2   3   8        103.48        132.41         6.66 o                         
   3   3   8        376.19        388.91        11.43 o                         
   4   3   8         22.88         19.27         4.93 o                         
   5   3   8         57.60         56.59         7.25 o                         
   6   3   8          0.69         -1.41         4.74 o                         
   7   3   8         28.82         20.01         6.60 o                         
   8   3   8          3.44         -2.66        11.87 o                         
  -8   4   8         48.20         64.02        25.15 o                         
  -7   4   8         23.47         24.57         7.86 o                         
  -6   4   8          0.06         -0.19         6.43 o                         
  -5   4   8         97.97         94.21         8.70 o                         
  -4   4   8         47.18         36.90         5.14 o                         
  -3   4   8        251.12        246.25        13.17 o                         
  -2   4   8         13.23         21.09         4.28 o                         
  -1   4   8         24.61         25.70         3.11 o                         
   0   4   8        403.65        384.57         8.53 o                         
   1   4   8          5.21          3.96         2.51 o                         
   2   4   8        210.04        210.43         8.67 o                         
   3   4   8        178.64        162.47         8.19 o                         
   4   4   8        108.94        109.06         9.00 o                         
   5   4   8        229.78        234.00        12.59 o                         
   6   4   8         30.21         27.15         7.74 o                         
   7   4   8         21.33         13.46         6.79 o                         
   8   4   8          1.24         -3.00         9.28 o                         
  -7   5   8          0.23         26.89        13.72 o                         
  -6   5   8         70.96         64.06         9.60 o                         
  -5   5   8         59.90         53.08         6.29 o                         
  -4   5   8         84.68         75.65         7.87 o                         
  -3   5   8        294.86        314.56        12.81 o                         
  -2   5   8          1.47          5.50         3.91 o                         
  -1   5   8          4.78         10.43         3.52 o                         
   0   5   8         20.68         26.75         3.49 o                         
   1   5   8        196.09        178.57         9.85 o                         
   2   5   8         34.85         31.87         5.07 o                         
   3   5   8         61.24         52.65         6.05 o                         
   4   5   8        136.28        136.49         9.07 o                         
   5   5   8        104.68        119.78        12.67 o                         
   6   5   8         12.16         31.29         6.83 o                         
   7   5   8         82.29        104.74        20.88 o                         
  -7   6   8          0.17          0.11        11.74 o                         
  -6   6   8         24.64         18.11         7.34 o                         
  -5   6   8         62.98         57.13        10.15 o                         
  -4   6   8         40.37         47.51         7.10 o                         
  -3   6   8         36.34         43.79         6.29 o                         
  -2   6   8        562.66        493.77        16.18 o                         
  -1   6   8       1476.52       1404.18        32.18 o                         
   0   6   8          2.77          0.63         5.05 o                         
   1   6   8          6.03          5.14         5.55 o                         
   2   6   8        147.04        155.36         9.96 o                         
   3   6   8       1307.77       1313.06        28.46 o                         
   4   6   8          0.32          4.54         5.31 o                         
   5   6   8        152.60        182.16        13.05 o                         
   6   6   8          1.44          5.35         6.10 o                         
   7   6   8          7.68         11.60        11.46 o                         
  -6   7   8          8.78         -1.98        16.14 o                         
  -5   7   8         23.59         11.12         7.25 o                         
  -4   7   8        153.09        157.14        14.97 o                         
  -3   7   8          6.27          2.46         8.09 o                         
  -2   7   8        104.22        104.99         8.90 o                         
  -1   7   8        445.40        465.95        37.40 o                         
   0   7   8       1110.90       1045.34        28.25 o                         
   1   7   8       1677.73       1658.66        39.94 o                         
   2   7   8         99.41         91.44        10.24 o                         
   3   7   8        405.96        409.92        14.72 o                         
   4   7   8          3.03         11.90         7.68 o                         
   5   7   8         15.72         21.15         6.70 o                         
   6   7   8          2.36          6.08        14.98 o                         
  -6   8   8         13.04          7.47        18.94 o                         
  -5   8   8         65.58         48.77        19.82 o                         
  -4   8   8         88.42         87.87        13.09 o                         
  -3   8   8        449.11        472.46        24.68 o                         
  -2   8   8        203.60        207.27        31.49 o                         
  -1   8   8          2.98          5.60         8.17 o                         
   0   8   8          1.42          2.45         8.53 o                         
   1   8   8         16.48          8.86         7.85 o                         
   2   8   8        329.05        326.67        17.34 o                         
   3   8   8         18.98         15.40         7.23 o                         
   4   8   8         41.22         45.85         8.15 o                         
   5   8   8        270.85        229.55        18.93 o                         
   6   8   8          3.03         -9.62         9.62 o                         
  -5   9   8         96.26        110.35        17.74 o                         
  -4   9   8          6.55        -11.84        17.81 o                         
  -3   9   8          0.01         -8.80        11.23 o                         
  -2   9   8          4.88          6.51        12.32 o                         
  -1   9   8          1.27          5.66         8.73 o                         
   0   9   8         27.12         34.09        11.36 o                         
   1   9   8          6.63         -0.93         8.24 o                         
   2   9   8          0.93          2.87         7.36 o                         
   3   9   8         46.98         61.28         9.91 o                         
   4   9   8         22.04         28.13        23.02 o                         
   5   9   8          6.72         -1.16         9.90 o                         
  -3  10   8          2.02        -40.13        43.81 o                         
  -2  10   8         10.73        -16.86        26.61 o                         
  -1  10   8         21.77         42.61        13.70 o                         
   0  10   8          0.04        -10.65        29.17 o                         
   1  10   8         32.29         35.69        12.98 o                         
   2  10   8         14.77         12.00        13.04 o                         
   3  10   8         15.71         31.83        14.64 o                         
   0  11   8         11.23         36.99        16.04 o                         
  -8   1   9          2.12         -7.24         9.33 o                         
  -7   1   9         10.60         -7.43         7.43 o                         
  -6   1   9         28.14         20.66        13.68 o                         
  -5   1   9         15.17         20.89         9.04 o                         
  -4   1   9        222.14        235.44        10.56 o                         
  -3   1   9        901.85        922.06        21.89 o                         
  -2   1   9        536.96        504.12        11.29 o                         
  -1   1   9          6.58          4.53         2.30 o                         
   0   1   9        245.81        218.90         6.70 o                         
   1   1   9       1881.70       1940.41        33.25 o                         
   2   1   9        775.41        815.72        14.41 o                         
   3   1   9       1233.30       1226.74        18.37 o                         
   4   1   9         27.73         22.49         4.58 o                         
   5   1   9         25.41         23.94         5.11 o                         
   6   1   9          1.11         -2.40         6.25 o                         
   7   1   9          0.49          1.70         7.57 o                         
   8   1   9          0.91          4.62         9.45 o                         
  -8   2   9          0.90          6.09         6.82 o                         
  -7   2   9          2.54          0.19         8.64 o                         
  -6   2   9          0.44         -6.64         6.64 o                         
  -5   2   9        178.45        183.59        12.49 o                         
  -4   2   9         10.02          5.69         5.08 o                         
  -3   2   9         65.13         77.40         7.07 o                         
  -2   2   9        323.90        321.89        11.23 o                         
  -1   2   9       7329.45       7680.45       119.76 o                         
   0   2   9       1631.20       1680.05        29.42 o                         
   1   2   9       3491.50       3808.73        61.85 o                         
   2   2   9        444.47        425.52         9.03 o                         
   3   2   9        261.84        260.51         8.78 o                         
   4   2   9         43.98         47.33         5.99 o                         
   5   2   9        160.01        165.95        10.87 o                         
   6   2   9          6.74         12.14         5.40 o                         
   7   2   9         10.06         17.42         9.13 o                         
   8   2   9          0.39          3.46        14.50 o                         
  -8   3   9          1.44         10.00         7.52 o                         
  -7   3   9         11.50          5.77         6.67 o                         
  -6   3   9         11.24         18.41         5.97 o                         
  -5   3   9         12.13          8.45         6.12 o                         
  -4   3   9         35.39         38.13         6.59 o                         
  -3   3   9       2262.04       2376.78        48.63 o                         
  -2   3   9         29.19         31.38         5.26 o                         
  -1   3   9       1437.05       1611.15        28.69 o                         
   0   3   9         17.23         13.84         3.00 o                         
   1   3   9        957.11       1115.07        22.18 o                         
   2   3   9        556.76        562.18        13.78 o                         
   3   3   9        796.46        844.59        18.93 o                         
   4   3   9          3.67          5.32         5.21 o                         
   5   3   9         80.06         82.65         8.46 o                         
   6   3   9          1.59          1.51         4.78 o                         
   7   3   9          0.44         -3.11         5.13 o                         
  -8   4   9         29.83         29.99         9.55 o                         
  -7   4   9        105.71        112.71        15.76 o                         
  -6   4   9          2.92          3.19         5.16 o                         
  -5   4   9        251.05        240.15        10.85 o                         
  -4   4   9        115.03        110.25         7.74 o                         
  -3   4   9         29.19         26.97         4.60 o                         
  -2   4   9          9.15          7.78         4.89 o                         
  -1   4   9        635.45        659.39        12.80 o                         
   0   4   9         39.08         47.79         3.40 o                         
   1   4   9         22.93         43.18         7.44 o                         
   2   4   9          5.84          2.93         3.28 o                         
   3   4   9          0.19          3.86         3.63 o                         
   4   4   9        378.95        345.00        14.31 o                         
   5   4   9         46.63         42.47         7.44 o                         
   6   4   9         19.47         30.80         7.11 o                         
   7   4   9         48.93         39.29         8.37 o                         
  -7   5   9         29.55         22.06         9.05 o                         
  -6   5   9         36.49         39.39         8.54 o                         
  -5   5   9        191.77        194.68        19.44 o                         
  -4   5   9         31.70         35.46         6.71 o                         
  -3   5   9        602.01        612.86        18.73 o                         
  -2   5   9         69.94         74.68         7.25 o                         
  -1   5   9        310.32        280.10         9.54 o                         
   0   5   9        289.40        279.97         9.38 o                         
   1   5   9          9.04         10.84         5.22 o                         
   2   5   9       1128.90       1040.03        22.82 o                         
   3   5   9        212.18        219.65        10.19 o                         
   4   5   9         13.97         17.83         5.46 o                         
   5   5   9         99.19         88.78        10.00 o                         
   6   5   9        171.32        188.36        14.45 o                         
   7   5   9          0.40         11.05        22.49 o                         
  -7   6   9         16.82         16.12         7.61 o                         
  -6   6   9         22.36         20.34         9.63 o                         
  -5   6   9         85.56        103.85        10.30 o                         
  -4   6   9          8.09         10.61         6.49 o                         
  -3   6   9         38.95         44.46         6.84 o                         
  -2   6   9        106.87         92.47         8.17 o                         
  -1   6   9       1786.82       1678.17        37.29 o                         
   0   6   9        856.09        807.59        23.08 o                         
   1   6   9        385.14        365.56        15.03 o                         
   2   6   9        379.81        377.34        13.32 o                         
   3   6   9         25.77         33.55         5.86 o                         
   4   6   9        314.31        326.63        15.07 o                         
   5   6   9         43.71         47.91         7.95 o                         
   6   6   9         82.52         81.32        17.57 o                         
   7   6   9          1.14          1.57        10.99 o                         
  -6   7   9          7.33          9.76        14.12 o                         
  -5   7   9         45.34         29.51         9.09 o                         
  -4   7   9          2.86          1.69         5.87 o                         
  -3   7   9        858.63        875.75        24.97 o                         
  -2   7   9          5.31          9.78         4.78 o                         
  -1   7   9        343.27        346.66        20.59 o                         
   0   7   9          0.74          6.50         6.14 o                         
   1   7   9        768.61        734.37        23.34 o                         
   2   7   9        506.55        508.07        19.52 o                         
   3   7   9        417.85        396.44        14.57 o                         
   4   7   9        103.40        113.76        10.87 o                         
   5   7   9        210.14        224.23        15.17 o                         
   6   7   9          0.67         -5.94         9.83 o                         
  -6   8   9          0.99         -1.50         7.64 o                         
  -5   8   9        169.04        157.26        30.40 o                         
  -4   8   9         59.11         68.45        11.46 o                         
  -3   8   9        282.03        299.71        21.75 o                         
  -2   8   9          1.48         10.55        15.70 o                         
  -1   8   9        208.60        198.50        28.59 o                         
   0   8   9          0.93        -17.03        17.09 o                         
   1   8   9         53.33         52.37         9.34 o                         
   2   8   9         44.30         40.93         9.75 o                         
   3   8   9        278.82        285.04        15.78 o                         
   4   8   9         39.79         35.91         8.51 o                         
   5   8   9         85.50         69.89        11.41 o                         
  -5   9   9          0.22         -1.09         7.44 o                         
  -4   9   9          0.15         -3.27        20.37 o                         
  -3   9   9         32.87          7.23        27.23 o                         
  -2   9   9          0.20          6.08         8.69 o                         
  -1   9   9          1.96          5.02         9.91 o                         
   0   9   9          2.36          6.75         8.36 o                         
   1   9   9          5.30         16.67        10.44 o                         
   2   9   9          6.63         13.28         8.52 o                         
   3   9   9          1.06         -0.98        12.97 o                         
   4   9   9         43.76         52.05        10.58 o                         
  -2  10   9          0.01        -10.44        28.12 o                         
  -1  10   9          0.48          1.19        10.16 o                         
   0  10   9          2.68         11.56        11.23 o                         
   1  10   9          1.44          6.26        12.86 o                         
   2  10   9          0.33          2.77        16.28 o                         
   3  10   9         11.42         15.25        26.20 o                         
  -1  11   9          0.27         19.24        13.99 o                         
   0  11   9          0.97         -3.62        13.03 o                         
   1  11   9          8.06         37.94        16.51 o                         
  -8   0  10         38.52          4.64        15.76 o                         
  -7   0  10        198.02        211.62        25.18 o                         
  -6   0  10         80.69         94.17        16.65 o                         
  -5   0  10         25.01         27.57        11.87 o                         
  -4   0  10        118.10         93.29        13.72 o                         
  -3   0  10        867.82        947.43        26.68 o                         
  -2   0  10         17.12         12.89         4.41 o                         
  -1   0  10        407.52        436.98        14.71 o                         
   0   0  10         47.08         36.86         5.09 o                         
   1   0  10          0.76         -2.65         3.00 o                         
   2   0  10        495.47        483.90        16.07 o                         
   3   0  10         87.98         89.49         5.37 o                         
   4   0  10         56.33         56.06         6.51 o                         
   5   0  10        127.85        119.42        19.86 o                         
   6   0  10         95.04         65.85        16.31 o                         
   7   0  10         34.67         13.78        12.01 o                         
   8   0  10         86.89         75.95        20.75 o                         
  -8   1  10          8.15         -0.73        13.34 o                         
  -7   1  10          5.60         -1.73         8.61 o                         
  -6   1  10         18.95         16.65         8.66 o                         
  -5   1  10        572.71        606.20        46.92 o                         
  -4   1  10         30.87         31.84         6.74 o                         
  -3   1  10          1.54          7.68         4.79 o                         
  -2   1  10        289.49        272.85         7.82 o                         
  -1   1  10        114.61        119.99         5.35 o                         
   0   1  10          4.65          1.02         2.41 o                         
   1   1  10        241.57        244.42         7.44 o                         
   2   1  10        215.42        190.47         7.24 o                         
   3   1  10        551.75        551.68        13.29 o                         
   4   1  10        227.88        231.29        10.30 o                         
   5   1  10          2.28          9.20         4.37 o                         
   6   1  10          1.78          1.75         6.63 o                         
   7   1  10          5.44          0.95         8.15 o                         
   8   1  10          9.88          7.94         9.30 o                         
  -8   2  10          0.61         -0.71         6.98 o                         
  -7   2  10          9.47          0.15        18.29 o                         
  -6   2  10         10.24         14.36         9.01 o                         
  -5   2  10          0.19          6.29         6.68 o                         
  -4   2  10         35.47         31.87         6.78 o                         
  -3   2  10         98.72        114.45         8.70 o                         
  -2   2  10        143.12        151.76         5.30 o                         
  -1   2  10          0.33         -0.49         2.88 o                         
   0   2  10        245.20        243.55         7.75 o                         
   1   2  10       1177.28       1324.76        24.59 o                         
   2   2  10         20.14         26.00         3.17 o                         
   3   2  10         74.36         77.71         5.68 o                         
   4   2  10         99.57         98.53         6.75 o                         
   5   2  10          0.11         -0.19         4.15 o                         
   6   2  10          1.32          1.54         5.34 o                         
   7   2  10          1.70          5.97        10.95 o                         
   8   2  10          0.01          4.83         9.29 o                         
  -8   3  10          0.04          8.63        16.89 o                         
  -7   3  10         13.21          9.69        14.93 o                         
  -6   3  10          2.09         -4.30         7.18 o                         
  -5   3  10         47.39         74.16        28.05 o                         
  -4   3  10        299.01        293.06        19.21 o                         
  -3   3  10        412.70        412.69        14.65 o                         
  -2   3  10        228.85        229.89        10.46 o                         
  -1   3  10          0.33          4.37         2.54 o                         
   0   3  10        220.61        206.01         7.36 o                         
   1   3  10        915.47        992.86        19.85 o                         
   2   3  10         82.58         76.40         7.14 o                         
   3   3  10         23.84         22.84         4.14 o                         
   4   3  10          0.17          1.52         3.43 o                         
   5   3  10         31.35         27.73         5.98 o                         
   6   3  10          0.04          5.04         5.61 o                         
   7   3  10          0.48          9.45         9.08 o                         
   8   3  10          1.50         10.24        13.03 o                         
  -7   4  10         33.56         26.65         8.37 o                         
  -6   4  10         11.83          9.05         5.57 o                         
  -5   4  10        271.14        270.52        11.64 o                         
  -4   4  10          4.19          4.76         4.07 o                         
  -3   4  10          8.09         10.96         4.20 o                         
  -2   4  10         11.37          3.50         3.30 o                         
  -1   4  10        160.20        164.79         5.84 o                         
   0   4  10         83.91         78.09         4.32 o                         
   1   4  10         33.91         38.67         5.83 o                         
   2   4  10         19.84         19.73         4.31 o                         
   3   4  10        302.10        300.92        10.99 o                         
   4   4  10         42.96         49.61         6.00 o                         
   5   4  10         19.12         26.19         6.81 o                         
   6   4  10          0.01         -1.49         5.43 o                         
   7   4  10         52.27         46.20         8.85 o                         
  -7   5  10         53.37         73.71        27.84 o                         
  -6   5  10         17.01         11.45         9.28 o                         
  -5   5  10        168.12        179.10        11.42 o                         
  -4   5  10          0.38         -0.84         3.78 o                         
  -3   5  10         19.72         13.66         4.53 o                         
  -2   5  10         98.96         93.34        10.77 o                         
  -1   5  10        772.61        715.27        16.55 o                         
   0   5  10         84.84         85.20         6.02 o                         
   1   5  10        334.21        335.60        14.04 o                         
   2   5  10         14.37          6.24         5.89 o                         
   3   5  10        230.65        206.58         9.86 o                         
   4   5  10         34.57         34.84         6.89 o                         
   5   5  10         98.58         95.07        10.06 o                         
   6   5  10         46.95         54.42         8.87 o                         
   7   5  10          0.60          3.10        16.45 o                         
  -7   6  10         16.67         35.78        12.90 o                         
  -6   6  10         56.11         40.84         7.97 o                         
  -5   6  10         38.60         34.45         8.12 o                         
  -4   6  10         60.80         81.67         9.15 o                         
  -3   6  10       1206.36       1252.52        26.87 o                         
  -2   6  10         46.81         54.10         6.87 o                         
  -1   6  10          7.87         10.20         5.38 o                         
   0   6  10         18.89         24.85         6.95 o                         
   1   6  10       2163.63       2030.76        45.67 o                         
   2   6  10        203.92        200.19        12.11 o                         
   3   6  10        219.82        229.62        10.98 o                         
   4   6  10          2.16          2.35         5.24 o                         
   5   6  10         49.37         58.01         8.43 o                         
   6   6  10          8.55         16.90         6.57 o                         
   7   6  10          0.01          3.34        10.37 o                         
  -6   7  10          0.91         -1.91        19.14 o                         
  -5   7  10          9.86          8.84        13.47 o                         
  -4   7  10        233.68        248.92        13.90 o                         
  -3   7  10        169.09        192.26        11.85 o                         
  -2   7  10        326.50        305.79        16.94 o                         
  -1   7  10       1496.60       1469.02        57.60 o                         
   0   7  10         15.14         20.20         8.89 o                         
   1   7  10        230.95        238.98        14.59 o                         
   2   7  10         19.72         34.18         7.72 o                         
   3   7  10        104.31        103.44         8.78 o                         
   4   7  10         21.04         26.16         6.90 o                         
   5   7  10         60.37         72.51        15.27 o                         
   6   7  10         15.73         22.08        18.05 o                         
  -5   8  10        161.42        180.69        13.94 o                         
  -4   8  10         19.10         10.57         7.86 o                         
  -3   8  10         10.76          2.65        13.56 o                         
  -2   8  10         95.25        113.40        37.50 o                         
  -1   8  10          1.31         12.64         9.00 o                         
   0   8  10        171.92        176.73        17.67 o                         
   1   8  10         27.59         36.35         8.71 o                         
   2   8  10         64.12         73.26        13.34 o                         
   3   8  10        251.11        276.95        14.64 o                         
   4   8  10         16.20         23.33        10.49 o                         
   5   8  10          3.46         15.40        15.87 o                         
  -4   9  10          5.47         -6.69        20.13 o                         
  -3   9  10          3.34        -24.70        24.70 o                         
  -2   9  10          6.10         -3.33        19.45 o                         
  -1   9  10          2.84          3.06         9.70 o                         
   0   9  10          2.17         12.21         9.89 o                         
   1   9  10         11.90         12.84        10.34 o                         
   2   9  10          2.54          0.70        11.76 o                         
   3   9  10          0.28          6.70        17.95 o                         
   4   9  10         36.47         49.43        22.33 o                         
  -2  10  10          0.28          5.94        24.50 o                         
  -1  10  10          2.14          4.64        14.02 o                         
   0  10  10          4.18          3.25        22.18 o                         
   1  10  10         36.05         60.90        20.13 o                         
   2  10  10          2.27          5.35        10.18 o                         
   3  10  10          9.10         20.34        20.64 o                         
  -8   1  11          3.86         -5.12        10.80 o                         
  -7   1  11          7.52          8.58        15.83 o                         
  -6   1  11         21.37         20.68         8.96 o                         
  -5   1  11        135.92        137.37        13.10 o                         
  -4   1  11         20.53         27.18         9.69 o                         
  -3   1  11        134.17        147.90         9.48 o                         
  -2   1  11         50.29         53.27         4.18 o                         
  -1   1  11        514.89        531.36        12.32 o                         
   0   1  11        896.97        968.81        18.99 o                         
   1   1  11        110.04        123.42         6.08 o                         
   2   1  11          4.87          8.96         2.77 o                         
   3   1  11         26.44         25.44         7.28 o                         
   4   1  11         57.91         58.43         5.33 o                         
   5   1  11         25.07         30.13         9.86 o                         
   6   1  11          3.86          1.30         7.03 o                         
   7   1  11         12.06          3.26         9.11 o                         
   8   1  11          7.68          7.15        10.61 o                         
  -8   2  11          3.83          9.39         7.56 o                         
  -7   2  11         51.85         40.38        12.04 o                         
  -6   2  11          2.45          1.69         8.73 o                         
  -5   2  11         34.17         48.32         9.98 o                         
  -4   2  11        113.91        115.59         9.49 o                         
  -3   2  11        898.43        944.92        24.07 o                         
  -2   2  11        413.85        411.07        13.78 o                         
  -1   2  11        565.70        598.93        13.56 o                         
   0   2  11        257.86        272.75         8.55 o                         
   1   2  11        240.32        259.25         8.36 o                         
   2   2  11         17.78         25.28         4.83 o                         
   3   2  11         15.36         12.71         3.58 o                         
   4   2  11          2.44          2.76         3.38 o                         
   5   2  11         12.31         12.48         4.86 o                         
   6   2  11          0.31          8.43         8.39 o                         
   7   2  11          0.06         -5.28         8.01 o                         
   8   2  11          1.70          5.39        12.90 o                         
  -8   3  11          2.20          3.28         7.40 o                         
  -7   3  11         30.74         37.53         8.68 o                         
  -6   3  11         71.07         80.48        12.07 o                         
  -5   3  11        377.64        385.02        19.51 o                         
  -4   3  11         22.47         21.97         7.31 o                         
  -3   3  11         65.28         70.93         8.34 o                         
  -2   3  11        137.72        155.86        12.48 o                         
  -1   3  11        213.60        288.78         9.05 o                         
   0   3  11         12.12         18.95         3.65 o                         
   1   3  11         65.42         86.36         5.82 o                         
   2   3  11        190.70        183.93        10.52 o                         
   3   3  11         29.58         39.88         5.16 o                         
   4   3  11          5.10          3.17         3.65 o                         
   5   3  11          2.29         -0.53         4.63 o                         
   6   3  11          0.39         -3.15         5.73 o                         
   7   3  11          0.89          1.88         8.11 o                         
  -7   4  11         27.25         28.58         8.42 o                         
  -6   4  11         43.54         53.72         8.32 o                         
  -5   4  11        215.27        225.92        14.01 o                         
  -4   4  11          7.56          8.19         4.38 o                         
  -3   4  11         12.37         17.39         6.06 o                         
  -2   4  11        294.35        294.43        12.94 o                         
  -1   4  11          3.24          0.42         2.92 o                         
   0   4  11        544.21        523.22        13.34 o                         
   1   4  11          2.99          7.59         4.95 o                         
   2   4  11         20.01         16.74         5.36 o                         
   3   4  11         20.11         19.30         4.50 o                         
   4   4  11         17.56         21.47         4.91 o                         
   5   4  11        147.27        151.69        11.82 o                         
   6   4  11        104.36        115.22        12.23 o                         
   7   4  11          0.33         -5.78         7.73 o                         
  -7   5  11        163.95        165.91        15.86 o                         
  -6   5  11         58.83         55.82         9.72 o                         
  -5   5  11         40.63         38.36         6.76 o                         
  -4   5  11        181.61        204.67        13.85 o                         
  -3   5  11        648.90        656.23        17.46 o                         
  -2   5  11         11.63         16.44         4.42 o                         
  -1   5  11          2.75          1.53         4.34 o                         
   0   5  11       1138.80       1048.44        22.14 o                         
   1   5  11          4.31          9.28         6.58 o                         
   2   5  11         50.34         58.08         8.13 o                         
   3   5  11        180.58        162.57         9.65 o                         
   4   5  11        412.95        388.27        13.86 o                         
   5   5  11          8.94         12.39         6.49 o                         
   6   5  11          5.42          4.80        10.04 o                         
   7   5  11          1.39         -3.43        20.44 o                         
  -7   6  11         16.76         29.65         9.13 o                         
  -6   6  11          2.64          6.37        12.15 o                         
  -5   6  11        143.18        169.14        16.11 o                         
  -4   6  11        102.86        111.16         8.74 o                         
  -3   6  11        144.57        153.83         9.60 o                         
  -2   6  11       1062.90       1058.41        23.43 o                         
  -1   6  11         18.79         14.68         6.13 o                         
   0   6  11         27.75         29.82        10.48 o                         
   1   6  11         72.17         64.29         8.24 o                         
   2   6  11        521.03        526.02        18.95 o                         
   3   6  11         52.11         67.97         7.32 o                         
   4   6  11        111.60        105.86         8.66 o                         
   5   6  11          9.86         14.26         6.45 o                         
   6   6  11         16.80         34.60        13.46 o                         
  -6   7  11         17.59         14.36        18.84 o                         
  -5   7  11        152.67        132.89        11.99 o                         
  -4   7  11          4.44         14.38        10.36 o                         
  -3   7  11         45.79         60.29         7.50 o                         
  -2   7  11        154.42        154.62        11.81 o                         
  -1   7  11        218.85        216.64        26.72 o                         
   0   7  11        492.82        485.21        24.32 o                         
   1   7  11         15.43         15.17         6.67 o                         
   2   7  11         55.34         66.77         9.16 o                         
   3   7  11        234.40        235.43        12.77 o                         
   4   7  11          1.86         12.00         6.89 o                         
   5   7  11          0.86          5.10         5.99 o                         
   6   7  11          4.25          5.17        13.58 o                         
  -5   8  11         32.95         21.85        12.89 o                         
  -4   8  11         11.98         22.04        19.77 o                         
  -3   8  11         11.22         30.06         7.44 o                         
  -2   8  11         17.01         13.16        24.16 o                         
  -1   8  11          6.85         -0.02        16.45 o                         
   0   8  11        104.27        135.57        17.27 o                         
   1   8  11        187.17        203.78        18.87 o                         
   2   8  11          0.29          9.29         6.78 o                         
   3   8  11          1.47          1.88         7.25 o                         
   4   8  11          2.97         11.44         9.45 o                         
   5   8  11          0.76          3.69        10.10 o                         
  -4   9  11          8.59        -19.59        34.74 o                         
  -3   9  11         14.17         31.29        21.29 o                         
  -2   9  11          0.91          1.16        26.10 o                         
  -1   9  11         13.23          6.41        10.22 o                         
   0   9  11          4.08         23.31        11.24 o                         
   1   9  11         10.03         17.69        10.43 o                         
   2   9  11         30.86         27.28         8.55 o                         
   3   9  11         12.59         36.17        12.33 o                         
   4   9  11         10.37         17.24        27.30 o                         
  -2  10  11         33.06         75.48        17.27 o                         
  -1  10  11          4.75         -3.48        10.83 o                         
   0  10  11          1.31         18.84        12.38 o                         
   1  10  11         24.41         24.77        12.51 o                         
   2  10  11         18.98         33.50        17.20 o                         
   3  10  11         14.93         -2.52        16.92 o                         
  -8   0  12          7.78        -10.71        15.56 o                         
  -7   0  12         45.15         38.42        16.92 o                         
  -6   0  12         32.42         33.37        14.94 o                         
  -5   0  12         59.95         44.90        13.38 o                         
  -4   0  12        258.03        237.00        20.20 o                         
  -3   0  12        192.58        202.75        18.97 o                         
  -2   0  12         56.51         66.71         7.16 o                         
  -1   0  12         44.85         41.58         6.21 o                         
   0   0  12         78.23         65.76         6.97 o                         
   1   0  12         85.21         88.70         8.05 o                         
   2   0  12        576.31        561.03        18.79 o                         
   3   0  12          4.53          5.28         4.29 o                         
   4   0  12        237.35        236.32        23.34 o                         
   5   0  12         87.02         92.13        18.43 o                         
   6   0  12        263.51        246.83        30.44 o                         
   7   0  12         85.81         76.23        19.93 o                         
  -8   1  12          0.97        -11.31        11.31 o                         
  -7   1  12         52.67         40.75        11.12 o                         
  -6   1  12          6.16          1.05         9.66 o                         
  -5   1  12          3.87          2.43         8.20 o                         
  -4   1  12         21.96         27.73         8.39 o                         
  -3   1  12        107.12        120.10         9.07 o                         
  -2   1  12         13.25         15.34         3.75 o                         
  -1   1  12          2.98          4.23         3.06 o                         
   0   1  12        848.49        850.59        17.66 o                         
   1   1  12         22.34         30.72         3.94 o                         
   2   1  12         36.78         42.76         4.88 o                         
   3   1  12         44.75         42.24         5.95 o                         
   4   1  12         15.60         14.58         3.78 o                         
   5   1  12          1.25          3.24         7.00 o                         
   6   1  12         62.82         57.86        12.05 o                         
   7   1  12         13.02         14.66         9.95 o                         
  -8   2  12          1.10         -5.47        14.77 o                         
  -7   2  12          2.72         -0.59         9.92 o                         
  -6   2  12          0.16         -8.54         8.54 o                         
  -5   2  12          0.28          0.94         8.03 o                         
  -4   2  12          0.03         -2.55         6.63 o                         
  -3   2  12         63.72         52.16         7.42 o                         
  -2   2  12         28.55         28.16         6.11 o                         
  -1   2  12        525.90        613.01        14.24 o                         
   0   2  12         16.55         27.29         5.04 o                         
   1   2  12          9.57          5.70         3.76 o                         
   2   2  12       1046.13        998.20        25.19 o                         
   3   2  12         10.54         16.40         4.96 o                         
   4   2  12          4.96          4.29         3.50 o                         
   5   2  12          5.42          1.93         4.68 o                         
   6   2  12         45.41         41.96        11.01 o                         
   7   2  12         18.93         18.94        10.17 o                         
  -7   3  12         21.92         20.38         7.10 o                         
  -6   3  12          2.46          2.42         8.83 o                         
  -5   3  12         49.02         41.85         9.69 o                         
  -4   3  12         41.32         52.29         8.65 o                         
  -3   3  12         16.96         17.62         8.62 o                         
  -2   3  12         65.19         75.75         8.30 o                         
  -1   3  12         80.61         95.59         6.00 o                         
   0   3  12         55.05         67.53         6.62 o                         
   1   3  12        137.84        134.92         6.88 o                         
   2   3  12        153.36        155.99        13.36 o                         
   3   3  12          8.74         13.00         4.13 o                         
   4   3  12         58.96         59.72         6.87 o                         
   5   3  12         71.62         65.96         8.42 o                         
   6   3  12          2.02         -2.38         7.69 o                         
   7   3  12          4.98         -1.43         8.75 o                         
  -7   4  12        122.69        110.74        13.77 o                         
  -6   4  12          1.67          2.85         5.61 o                         
  -5   4  12          0.90          3.65         5.15 o                         
  -4   4  12        135.23        141.22        11.21 o                         
  -3   4  12          6.19          6.19        11.15 o                         
  -2   4  12          0.63         -5.60         5.60 o                         
  -1   4  12          0.02          0.17         5.32 o                         
   0   4  12        122.47        132.19         7.54 o                         
   1   4  12          0.01         -1.20         4.61 o                         
   2   4  12         13.59         14.08         5.67 o                         
   3   4  12          0.81          1.57         3.93 o                         
   4   4  12          2.95          4.11         4.24 o                         
   5   4  12         14.33         23.88         6.47 o                         
   6   4  12        124.54        126.49        12.16 o                         
   7   4  12          2.24          5.64        11.42 o                         
  -7   5  12         21.57         31.78         9.67 o                         
  -6   5  12         44.95         45.25         8.11 o                         
  -5   5  12         52.52         49.58         7.01 o                         
  -4   5  12         77.75         80.07         7.82 o                         
  -3   5  12        335.68        336.33        12.24 o                         
  -2   5  12         52.33         47.32         5.50 o                         
  -1   5  12          1.64         -0.57         5.45 o                         
   0   5  12        232.83        211.43        11.44 o                         
   1   5  12        265.08        249.90        12.50 o                         
   2   5  12         85.58         75.34         8.88 o                         
   3   5  12         14.35         17.74         5.10 o                         
   4   5  12         86.85         90.96         8.28 o                         
   5   5  12          0.09          2.75         5.57 o                         
   6   5  12          0.13         -1.28         6.02 o                         
   7   5  12         15.57         19.82        21.05 o                         
  -6   6  12          0.02          8.18        11.02 o                         
  -5   6  12        276.82        305.34        33.55 o                         
  -4   6  12          3.03          7.67         7.65 o                         
  -3   6  12         34.79         37.43         5.94 o                         
  -2   6  12        233.11        227.22        17.81 o                         
  -1   6  12        965.15        952.35        25.94 o                         
   0   6  12        115.95         95.53        12.48 o                         
   1   6  12          3.64          7.38         5.51 o                         
   2   6  12         57.16         50.89         8.65 o                         
   3   6  12         38.96         56.52         9.26 o                         
   4   6  12         45.56         40.96         6.49 o                         
   5   6  12         37.52         43.48         7.59 o                         
   6   6  12          1.60         12.04        15.68 o                         
  -6   7  12         34.76         34.51        15.82 o                         
  -5   7  12         94.00         83.56        10.41 o                         
  -4   7  12          2.57          3.73         8.31 o                         
  -3   7  12        325.39        330.18        13.09 o                         
  -2   7  12          4.18          7.53        10.05 o                         
  -1   7  12         15.49         27.89        19.72 o                         
   0   7  12         48.11         42.69        11.31 o                         
   1   7  12         12.02         19.83         7.12 o                         
   2   7  12         23.07         28.98         7.50 o                         
   3   7  12         29.71         43.82         8.38 o                         
   4   7  12         44.02         67.91         9.16 o                         
   5   7  12         21.74         32.83        12.32 o                         
   6   7  12         18.75         20.28         9.38 o                         
  -5   8  12          1.48        -10.95        23.81 o                         
  -4   8  12         19.14         18.21        25.34 o                         
  -3   8  12         25.35         46.77        24.52 o                         
  -2   8  12         12.77         12.82        16.47 o                         
  -1   8  12         13.46         11.95         9.62 o                         
   0   8  12         81.24         65.94        12.99 o                         
   1   8  12          7.32         16.58        11.53 o                         
   2   8  12         10.92         15.72         9.12 o                         
   3   8  12          1.99         12.90         7.05 o                         
   4   8  12         11.86         16.15        11.64 o                         
   5   8  12         12.78         35.72        19.52 o                         
  -4   9  12          1.06         34.05        12.08 o                         
  -3   9  12          2.19         23.79        10.56 o                         
  -2   9  12         18.98         47.20        26.51 o                         
  -1   9  12          4.73         10.48        11.91 o                         
   0   9  12          0.07         14.36        17.74 o                         
   1   9  12         17.55         27.98        12.11 o                         
   2   9  12         12.54         27.89        14.67 o                         
   3   9  12         23.47         22.51         9.41 o                         
  -2  10  12         17.98         51.80        16.31 o                         
  -1  10  12         36.79         54.66        16.92 o                         
   0  10  12         10.03         23.95        13.18 o                         
   1  10  12          1.20         22.79        15.08 o                         
   2  10  12          7.15          5.19        13.10 o                         
  -8   1  13          0.31        -11.03        11.03 o                         
  -7   1  13          5.84          2.88        10.70 o                         
  -6   1  13          0.05         -9.41        10.48 o                         
  -5   1  13         10.16          8.58         8.97 o                         
  -4   1  13          2.13          4.91         7.93 o                         
  -3   1  13          9.02          9.93         6.26 o                         
  -2   1  13         48.54         51.84         6.79 o                         
  -1   1  13         23.74         24.19         4.18 o                         
   0   1  13         17.52         15.22         3.86 o                         
   1   1  13        178.86        189.67         7.77 o                         
   2   1  13        406.12        379.82        10.77 o                         
   3   1  13        150.53        153.04         9.49 o                         
   4   1  13          1.00          2.75         6.81 o                         
   5   1  13        116.22        135.72        50.23 o                         
   6   1  13          9.15          7.63         8.32 o                         
   7   1  13         22.58         26.79        10.77 o                         
  -7   2  13          6.84         -3.19        15.83 o                         
  -6   2  13          2.38         18.05        10.27 o                         
  -5   2  13         31.88         34.70         9.99 o                         
  -4   2  13          2.97          2.50         7.69 o                         
  -3   2  13         71.08         92.91         9.45 o                         
  -2   2  13         52.47         55.87         7.33 o                         
  -1   2  13         76.10         73.00         6.35 o                         
   0   2  13         20.52         23.76         4.39 o                         
   1   2  13        224.87        206.34        12.67 o                         
   2   2  13          0.05         -1.93         4.03 o                         
   3   2  13         97.33        107.42         9.05 o                         
   4   2  13          1.44          1.33         3.47 o                         
   5   2  13          8.28          9.47         7.66 o                         
   6   2  13          3.64         14.58         9.00 o                         
   7   2  13          0.04         -2.78        10.99 o                         
  -7   3  13          3.07         -5.24         9.71 o                         
  -6   3  13          0.24         -8.00         8.00 o                         
  -5   3  13         31.02         29.27         9.53 o                         
  -4   3  13         45.80         44.24         8.12 o                         
  -3   3  13          2.16          3.27         6.50 o                         
  -2   3  13        497.28        515.80        17.20 o                         
  -1   3  13         45.79         41.62         6.61 o                         
   0   3  13          6.95          7.14         3.72 o                         
   1   3  13          2.49         -2.60         4.12 o                         
   2   3  13        241.34        233.18        11.53 o                         
   3   3  13         41.10         43.42         6.81 o                         
   4   3  13         19.51         17.52         4.71 o                         
   5   3  13          2.85          3.14         5.65 o                         
   6   3  13          1.42          3.82         7.95 o                         
   7   3  13          2.05         -1.31        16.65 o                         
  -7   4  13         39.31         46.16        10.42 o                         
  -6   4  13         12.18          6.36         6.13 o                         
  -5   4  13         27.55         23.26         6.39 o                         
  -4   4  13          3.94         -0.77         6.76 o                         
  -3   4  13         40.53         37.99         8.12 o                         
  -2   4  13         21.15         20.72         6.66 o                         
  -1   4  13          0.00          3.41         5.78 o                         
   0   4  13        309.96        296.27        10.35 o                         
   1   4  13         11.01          2.36         6.23 o                         
   2   4  13         33.92         44.00         7.05 o                         
   3   4  13         58.74         51.99         7.47 o                         
   4   4  13          0.06          3.25         4.35 o                         
   5   4  13          3.37          4.01         7.15 o                         
   6   4  13          7.30         16.12        12.73 o                         
   7   4  13          7.35         18.15        14.60 o                         
  -7   5  13          5.72         19.63        11.02 o                         
  -6   5  13         54.42         61.01         8.95 o                         
  -5   5  13         97.57         90.38        11.01 o                         
  -4   5  13         28.98         38.33         6.06 o                         
  -3   5  13          0.83         -0.69         3.84 o                         
  -2   5  13         25.44         20.99         4.78 o                         
  -1   5  13        117.91        122.31         9.80 o                         
   0   5  13          6.53         -0.01         7.15 o                         
   1   5  13        188.53        197.73        13.68 o                         
   2   5  13        165.69        172.19        14.34 o                         
   3   5  13          1.76          7.40         5.62 o                         
   4   5  13          6.08          8.99         5.08 o                         
   5   5  13         67.59         66.62        12.28 o                         
   6   5  13          0.93          3.69         6.63 o                         
  -6   6  13         24.65         24.88        14.19 o                         
  -5   6  13          2.28         -1.04        10.50 o                         
  -4   6  13        126.56        117.03         9.39 o                         
  -3   6  13          1.34         -2.79         7.45 o                         
  -2   6  13         16.98         24.87         7.53 o                         
  -1   6  13          9.20          9.29         6.21 o                         
   0   6  13        151.51        140.13        14.48 o                         
   1   6  13        175.74        178.71        12.02 o                         
   2   6  13         44.68         48.04         7.63 o                         
   3   6  13        133.14        130.16        11.58 o                         
   4   6  13          0.19         12.66         5.89 o                         
   5   6  13         16.64         49.69        20.65 o                         
   6   6  13          6.01          7.85         7.46 o                         
  -6   7  13          0.28          3.58         6.48 o                         
  -5   7  13         33.59         32.10        15.17 o                         
  -4   7  13         92.73         95.94        12.01 o                         
  -3   7  13         12.29         27.66         8.26 o                         
  -2   7  13         12.11         11.45         9.24 o                         
  -1   7  13         43.65         56.59        11.77 o                         
   0   7  13         56.71         58.12        12.54 o                         
   1   7  13         22.86         23.17        12.80 o                         
   2   7  13         11.01         14.57         6.51 o                         
   3   7  13          0.25         18.15         6.91 o                         
   4   7  13          2.31         10.70         6.40 o                         
   5   7  13         15.39         27.58        10.69 o                         
  -5   8  13          6.06          4.60        10.03 o                         
  -4   8  13          0.54          2.78        22.12 o                         
  -3   8  13          5.47         -0.37        20.80 o                         
  -2   8  13         16.36         30.07        11.37 o                         
  -1   8  13         11.14         12.40         9.69 o                         
   0   8  13         24.55         45.65        12.38 o                         
   1   8  13          0.34         20.04        13.78 o                         
   2   8  13          1.03          1.35         7.12 o                         
   3   8  13         53.49         71.12        10.43 o                         
   4   8  13         29.40         42.92        11.27 o                         
  -4   9  13          2.80         31.12        12.49 o                         
  -3   9  13          8.67          6.24        21.29 o                         
  -2   9  13          0.01          4.46        31.66 o                         
  -1   9  13         20.49         32.42        12.95 o                         
   0   9  13          0.09          3.58        10.47 o                         
   1   9  13        100.21        160.32        24.74 o                         
   2   9  13          0.32         13.59        10.78 o                         
   3   9  13          0.46         15.94        14.21 o                         
  -2  10  13          1.18         19.45        13.38 o                         
  -1  10  13         35.79         50.09        16.72 o                         
   0  10  13          4.01         22.52        15.01 o                         
   1  10  13         14.92         -7.30        13.17 o                         
  -7   0  14          5.10         -3.96        14.40 o                         
  -6   0  14         60.68         65.92        18.49 o                         
  -5   0  14          5.93          8.80        11.94 o                         
  -4   0  14         23.68         25.52        11.81 o                         
  -3   0  14          7.80         14.06        10.65 o                         
  -2   0  14        539.65        525.85        22.14 o                         
  -1   0  14         26.37         25.90         6.45 o                         
   0   0  14          6.00          1.35         5.13 o                         
   1   0  14        154.58        161.47        15.29 o                         
   2   0  14        226.24        214.70        11.78 o                         
   3   0  14        133.56        128.16        19.24 o                         
   4   0  14       1071.97       1025.61        52.00 o                         
   5   0  14        870.65        801.57        47.91 o                         
   6   0  14         78.53         76.57        19.45 o                         
   7   0  14        252.39        185.96        28.59 o                         
  -7   1  14          0.68          2.64        11.30 o                         
  -6   1  14          0.10         -8.96         9.08 o                         
  -5   1  14         25.01         28.33         9.18 o                         
  -4   1  14         18.00         10.09         8.67 o                         
  -3   1  14        122.54        125.50        12.06 o                         
  -2   1  14        327.71        338.15        13.59 o                         
  -1   1  14          1.02          5.37         3.63 o                         
   0   1  14        104.53        123.20         8.24 o                         
   1   1  14        102.49        115.14         6.94 o                         
   2   1  14        157.45        167.95         7.72 o                         
   3   1  14         59.56         60.09         7.12 o                         
   4   1  14          8.41         14.26         7.40 o                         
   5   1  14         74.45         79.95        18.29 o                         
   6   1  14        156.03        167.51        18.86 o                         
   7   1  14        111.17        127.92        18.02 o                         
  -7   2  14          2.23        -10.95        10.95 o                         
  -6   2  14          4.37         -6.37         9.32 o                         
  -5   2  14          4.59         -5.17        14.33 o                         
  -4   2  14         12.44         21.68        21.29 o                         
  -3   2  14         42.59         39.22         7.46 o                         
  -2   2  14          0.49         -4.69         5.54 o                         
  -1   2  14          0.07          4.92         3.66 o                         
   0   2  14         57.18         52.79         5.48 o                         
   1   2  14         12.69         18.31         4.48 o                         
   2   2  14         12.05          9.47         4.90 o                         
   3   2  14        356.07        335.45        14.23 o                         
   4   2  14         77.99         76.35         8.58 o                         
   5   2  14          1.37         -0.01         7.72 o                         
   6   2  14         27.65         32.28        10.71 o                         
   7   2  14          0.71          1.11        10.10 o                         
  -7   3  14         16.75         16.00        13.38 o                         
  -6   3  14         10.77          5.82         9.71 o                         
  -5   3  14         29.42         25.87         9.82 o                         
  -4   3  14          0.04          7.01         8.18 o                         
  -3   3  14          2.23         -0.92         6.53 o                         
  -2   3  14         36.24         25.78         7.09 o                         
  -1   3  14        264.40        300.71        13.01 o                         
   0   3  14         95.07         98.62         6.94 o                         
   1   3  14        301.61        292.83        12.83 o                         
   2   3  14          0.18         -1.98         4.62 o                         
   3   3  14        137.35        136.90        18.16 o                         
   4   3  14          5.57          1.51         4.87 o                         
   5   3  14         11.32          8.45         5.63 o                         
   6   3  14          0.28         -1.06         8.15 o                         
   7   3  14          1.33          0.20        11.40 o                         
  -7   4  14          0.96          8.16         6.76 o                         
  -6   4  14         57.55         60.00        12.56 o                         
  -5   4  14         10.38          7.98         9.70 o                         
  -4   4  14          2.68         -1.08         7.27 o                         
  -3   4  14         38.47         52.78        13.63 o                         
  -2   4  14        115.67        132.58        10.80 o                         
  -1   4  14        115.53        126.04        10.14 o                         
   0   4  14          8.14          9.88         4.51 o                         
   1   4  14         38.02         27.18         6.32 o                         
   2   4  14         30.87         21.53         6.50 o                         
   3   4  14          9.79         12.99         5.81 o                         
   4   4  14        175.33        174.47        13.49 o                         
   5   4  14          5.06          9.98         9.24 o                         
   6   4  14         12.10         22.31        10.50 o                         
  -6   5  14          7.29         10.92         6.92 o                         
  -5   5  14          6.94          4.16         5.69 o                         
  -4   5  14         61.94         55.62         7.00 o                         
  -3   5  14         85.52         84.09         7.92 o                         
  -2   5  14         85.39         78.79         7.77 o                         
  -1   5  14         45.68         36.43         7.34 o                         
   0   5  14         42.03         37.53        17.88 o                         
   1   5  14          1.07         -4.82         4.82 o                         
   2   5  14        108.75        106.36        10.10 o                         
   3   5  14          7.77          8.03         5.89 o                         
   4   5  14         14.25         21.60         7.60 o                         
   5   5  14         20.20         31.30         7.56 o                         
   6   5  14         58.09         63.25        10.02 o                         
  -6   6  14         10.47         15.87         7.86 o                         
  -5   6  14          4.50         -1.26        11.30 o                         
  -4   6  14         60.64         63.98        10.01 o                         
  -3   6  14         31.11         19.62         5.75 o                         
  -2   6  14         36.13         28.20         7.74 o                         
  -1   6  14         15.68          9.04         8.62 o                         
   0   6  14         25.54         30.56        12.15 o                         
   1   6  14          8.97          8.81         7.74 o                         
   2   6  14         71.31         84.30         9.71 o                         
   3   6  14         49.70         58.65         8.53 o                         
   4   6  14          2.90          8.99         6.70 o                         
   5   6  14          0.00         -0.44         7.04 o                         
   6   6  14          1.44          0.07         8.43 o                         
  -5   7  14          4.06          3.00        11.69 o                         
  -4   7  14          0.00          5.58         5.10 o                         
  -3   7  14         21.07         32.92         8.67 o                         
  -2   7  14         11.84         18.94         8.26 o                         
  -1   7  14        146.93        150.74        16.92 o                         
   0   7  14         44.48         47.82        12.01 o                         
   1   7  14        150.93        166.13        17.89 o                         
   2   7  14          9.19         21.49         7.13 o                         
   3   7  14          7.73         10.18        11.97 o                         
   4   7  14          4.10         29.56        10.36 o                         
   5   7  14         14.83         33.63        11.50 o                         
  -4   8  14          1.85          9.80        20.24 o                         
  -3   8  14         73.06         99.02        23.60 o                         
  -2   8  14          9.57          8.39         9.89 o                         
  -1   8  14          6.81         10.97         9.71 o                         
   0   8  14          6.68         16.83        10.66 o                         
   1   8  14         27.19         42.98        12.13 o                         
   2   8  14          0.96         25.28        16.21 o                         
   3   8  14          0.38         25.86         8.25 o                         
   4   8  14          0.05         31.80        10.31 o                         
  -3   9  14          5.79         14.74        12.76 o                         
  -2   9  14          2.39         11.15        21.91 o                         
  -1   9  14          7.90         22.34        12.54 o                         
   0   9  14          0.61          2.26        10.44 o                         
   1   9  14          0.45         15.47        10.48 o                         
   2   9  14         41.56         52.29        24.36 o                         
   3   9  14          0.10          6.48        12.56 o                         
  -1  10  14          4.58         20.06        14.67 o                         
   0  10  14         85.59        121.47        24.36 o                         
  -7   1  15          0.68        -14.69        20.64 o                         
  -6   1  15         10.90          4.28        11.00 o                         
  -5   1  15          5.52          3.61         8.82 o                         
  -4   1  15         33.67         33.32        10.01 o                         
  -3   1  15          1.72          2.04         7.74 o                         
  -2   1  15         25.81         31.77         6.99 o                         
  -1   1  15        239.84        208.14         8.92 o                         
   0   1  15        767.59        720.70        16.98 o                         
   1   1  15        591.22        568.34        14.65 o                         
   2   1  15          9.20          6.47         4.93 o                         
   3   1  15        483.68        423.07        15.61 o                         
   4   1  15         20.24         24.61        12.76 o                         
   5   1  15        100.47        120.68        15.46 o                         
   6   1  15        155.06        123.45        16.89 o                         
   7   1  15         16.02         10.04        23.68 o                         
  -7   2  15          0.07        -10.56        10.56 o                         
  -6   2  15          0.58         -3.58        10.75 o                         
  -5   2  15          4.80         10.92         9.43 o                         
  -4   2  15          9.66         -0.34        11.94 o                         
  -3   2  15        216.79        236.80        14.75 o                         
  -2   2  15         52.03         46.53         7.98 o                         
  -1   2  15        231.93        232.34        12.03 o                         
   0   2  15         35.12         29.70         6.02 o                         
   1   2  15        377.93        376.94        11.86 o                         
   2   2  15         25.22         18.61         5.74 o                         
   3   2  15          0.13         -3.44         4.33 o                         
   4   2  15          7.52         10.25         5.19 o                         
   5   2  15         11.16         18.43         9.26 o                         
   6   2  15          5.57          3.93         9.13 o                         
   7   2  15         23.41         22.72        22.93 o                         
  -7   3  15         10.93         12.14        20.61 o                         
  -6   3  15          0.19         -3.79        12.08 o                         
  -5   3  15         13.89         -5.91         8.69 o                         
  -4   3  15         81.45         84.16        18.25 o                         
  -3   3  15         95.42         88.63         9.73 o                         
  -2   3  15         57.16         63.02        11.38 o                         
  -1   3  15        156.35        159.50        11.04 o                         
   0   3  15        241.79        202.55         9.14 o                         
   1   3  15         34.83         36.00         6.86 o                         
   2   3  15          0.00         -0.48         4.70 o                         
   3   3  15         13.68         17.98         6.86 o                         
   4   3  15          9.17          5.39         5.32 o                         
   5   3  15          8.77         12.23         8.91 o                         
   6   3  15          6.21          5.93        10.13 o                         
  -7   4  15          3.37          1.83        10.75 o                         
  -6   4  15          2.61         -2.72         8.45 o                         
  -5   4  15         68.47         63.43        12.83 o                         
  -4   4  15         39.42         36.64         9.53 o                         
  -3   4  15         16.18         11.99         7.31 o                         
  -2   4  15         49.71         40.49         8.14 o                         
  -1   4  15         35.30         40.23         7.54 o                         
   0   4  15          0.65          0.51         6.83 o                         
   1   4  15        178.72        170.43        11.18 o                         
   2   4  15        237.46        227.33        12.92 o                         
   3   4  15          1.36          3.51         6.54 o                         
   4   4  15         15.46         16.07         6.61 o                         
   5   4  15          6.41          2.77         6.01 o                         
   6   4  15          1.24          5.77         9.83 o                         
  -6   5  15          0.21         -1.47         5.59 o                         
  -5   5  15          3.09          4.04         5.19 o                         
  -4   5  15          3.68          5.59         5.58 o                         
  -3   5  15         40.93         38.44         6.81 o                         
  -2   5  15         34.83         39.46         8.47 o                         
  -1   5  15         10.00          9.96         6.74 o                         
   0   5  15          3.24          0.26         6.81 o                         
   1   5  15         12.94          1.60         5.37 o                         
   2   5  15          0.62         -2.48         4.90 o                         
   3   5  15        287.31        292.72        17.01 o                         
   4   5  15         16.89         23.95         7.88 o                         
   5   5  15         55.19         60.42         9.59 o                         
   6   5  15         17.38         19.59         8.60 o                         
  -6   6  15         10.25          6.95         6.63 o                         
  -5   6  15          0.08         10.93         5.87 o                         
  -4   6  15         17.45         38.05         6.54 o                         
  -3   6  15         27.75         34.79         8.98 o                         
  -2   6  15         45.63         63.56         9.93 o                         
  -1   6  15         63.39         69.91        12.66 o                         
   0   6  15          5.52         17.42         8.89 o                         
   1   6  15        384.10        318.84        19.64 o                         
   2   6  15         10.23         23.47         8.31 o                         
   3   6  15          0.61          4.45         6.01 o                         
   4   6  15          0.47          2.29         8.81 o                         
   5   6  15         25.01         32.29        21.26 o                         
  -5   7  15          0.04          6.58         6.42 o                         
  -4   7  15          0.24         13.55         8.80 o                         
  -3   7  15          2.73         13.78         8.22 o                         
  -2   7  15          6.64         14.34        10.33 o                         
  -1   7  15          1.87         11.10         9.82 o                         
   0   7  15         23.09         51.70        14.43 o                         
   1   7  15          6.38         14.02         9.36 o                         
   2   7  15         12.48         26.31        10.38 o                         
   3   7  15         12.40         16.74         6.79 o                         
   4   7  15          0.97         28.97        12.83 o                         
  -4   8  15          0.26          3.07        17.40 o                         
  -3   8  15          0.28         10.94         8.10 o                         
  -2   8  15          1.09         11.99        15.59 o                         
  -1   8  15         52.44         63.33        13.64 o                         
   0   8  15         13.15         33.76        12.85 o                         
   1   8  15         54.13         96.73        15.93 o                         
   2   8  15         44.21         54.79        13.20 o                         
   3   8  15          9.95         29.84         8.47 o                         
   4   8  15         37.03         55.99        19.21 o                         
  -3   9  15          0.15         20.88        13.99 o                         
  -2   9  15          0.29         26.61        14.60 o                         
  -1   9  15         26.58         43.75        14.02 o                         
   0   9  15          6.43         36.78        12.86 o                         
   1   9  15         44.85         71.61        15.35 o                         
   2   9  15         43.37         81.07        19.72 o                         
  -7   0  16          5.39         -6.55        17.74 o                         
  -6   0  16         15.23         21.50        16.38 o                         
  -5   0  16         11.50         -1.98        12.42 o                         
  -4   0  16         77.69         97.11        17.88 o                         
  -3   0  16         16.97         25.18        13.38 o                         
  -2   0  16       1224.27       1142.44        49.48 o                         
  -1   0  16        251.68        252.04        14.33 o                         
   0   0  16        371.74        398.80        17.63 o                         
   1   0  16       1188.74       1103.02        33.03 o                         
   2   0  16       3884.33       3509.46        85.32 o                         
   3   0  16       2652.35       2489.12        97.24 o                         
   4   0  16        155.98        151.36        22.59 o                         
   5   0  16        121.35        112.33        22.52 o                         
   6   0  16        455.73        422.76        37.53 o                         
  -7   1  16          1.24        -10.99        12.74 o                         
  -6   1  16          0.01         -3.46        10.39 o                         
  -5   1  16          1.77          8.97        13.20 o                         
  -4   1  16         96.44         82.77        12.26 o                         
  -3   1  16         53.98         61.32        12.18 o                         
  -2   1  16        141.23        151.65        12.65 o                         
  -1   1  16        228.37        239.79        10.22 o                         
   0   1  16       1345.18       1284.44        26.02 o                         
   1   1  16        684.33        639.16        16.20 o                         
   2   1  16          0.95          4.62         4.76 o                         
   3   1  16        133.82        143.77        10.70 o                         
   4   1  16       1128.32       1087.46        39.91 o                         
   5   1  16        556.77        523.86        27.58 o                         
   6   1  16         92.10         77.97        14.28 o                         
  -7   2  16         16.42         -6.70        13.04 o                         
  -6   2  16          1.00          2.97        10.75 o                         
  -5   2  16         36.00         29.11        11.58 o                         
  -4   2  16         99.95        120.41        13.58 o                         
  -3   2  16        146.56        186.63        23.88 o                         
  -2   2  16        177.05        196.22        12.01 o                         
  -1   2  16        127.38        130.56        13.65 o                         
   0   2  16        201.20        184.51         9.21 o                         
   1   2  16         84.27         88.39         7.91 o                         
   2   2  16         87.17         79.29         8.50 o                         
   3   2  16        194.24        179.09        12.21 o                         
   4   2  16        107.29        119.03        15.21 o                         
   5   2  16         44.48         36.50        11.36 o                         
   6   2  16         19.91         26.73        11.14 o                         
  -7   3  16         18.53          4.68        13.14 o                         
  -6   3  16         17.21         17.65        12.53 o                         
  -5   3  16          3.80          2.38        10.78 o                         
  -4   3  16          0.73         -7.84         7.84 o                         
  -3   3  16         16.46         26.47         8.24 o                         
  -2   3  16        189.10        162.61        11.35 o                         
  -1   3  16         50.63         56.23         8.16 o                         
   0   3  16         85.44         80.62         7.51 o                         
   1   3  16         50.01         30.42         8.87 o                         
   2   3  16         18.83         28.13         6.47 o                         
   3   3  16         10.29         10.85         5.47 o                         
   4   3  16         21.27         24.71         6.93 o                         
   5   3  16         68.46         60.32        12.63 o                         
   6   3  16         44.05         39.07        11.51 o                         
  -6   4  16          0.21         -3.55         5.93 o                         
  -5   4  16         12.49         15.64        16.45 o                         
  -4   4  16          0.39          0.23         8.42 o                         
  -3   4  16         15.26          5.59         7.66 o                         
  -2   4  16         82.96         66.43        10.69 o                         
  -1   4  16         48.77         35.34         7.59 o                         
   0   4  16         88.77         80.03        17.06 o                         
   1   4  16         46.76         34.34         6.86 o                         
   2   4  16        282.59        259.21        13.77 o                         
   3   4  16        131.66        114.34        10.75 o                         
   4   4  16         16.40         13.22         6.47 o                         
   5   4  16          1.80          1.46         9.98 o                         
   6   4  16         17.40         14.16        10.38 o                         
  -6   5  16          2.57          4.42         6.12 o                         
  -5   5  16          1.29          7.21         5.95 o                         
  -4   5  16          2.55          6.84         8.29 o                         
  -3   5  16          6.43         -1.60         6.11 o                         
  -2   5  16         20.82         23.91         9.99 o                         
  -1   5  16         11.20         13.09         7.12 o                         
   0   5  16        127.83         97.58        12.98 o                         
   1   5  16          2.32          2.77         6.87 o                         
   2   5  16         14.59         23.15         7.77 o                         
   3   5  16         56.37         77.77        10.27 o                         
   4   5  16        162.25        156.71        13.51 o                         
   5   5  16         76.32         70.14        17.95 o                         
  -5   6  16          2.01          1.42         5.74 o                         
  -4   6  16         22.31         25.25         6.43 o                         
  -3   6  16          8.27         21.25         8.65 o                         
  -2   6  16          6.17          3.38         7.28 o                         
  -1   6  16         17.43         12.66         9.59 o                         
   0   6  16         18.45         20.15        11.02 o                         
   1   6  16          3.37          5.74         8.26 o                         
   2   6  16         39.07         48.38         8.33 o                         
   3   6  16          0.05          7.84         6.55 o                         
   4   6  16          0.01          1.78         6.93 o                         
   5   6  16         39.47         30.55        22.83 o                         
  -5   7  16         53.32         71.08        16.13 o                         
  -4   7  16          2.89          7.26        11.88 o                         
  -3   7  16        132.72        182.03        24.01 o                         
  -2   7  16         19.50          2.63        10.64 o                         
  -1   7  16         11.48         15.31         9.90 o                         
   0   7  16         17.43         23.52        10.29 o                         
   1   7  16          7.86         26.04        12.56 o                         
   2   7  16          7.57          7.33        12.01 o                         
   3   7  16          9.17         25.98         7.46 o                         
   4   7  16          0.85         37.87         8.26 o                         
  -4   8  16          1.49         15.86         9.65 o                         
  -3   8  16          1.87          7.09        28.29 o                         
  -2   8  16          8.71         10.06        11.67 o                         
  -1   8  16         26.37         32.93        13.06 o                         
   0   8  16          5.85         21.88        12.73 o                         
   1   8  16          4.05         15.30         9.70 o                         
   2   8  16          1.77         12.61        10.31 o                         
   3   8  16         86.09         96.02        20.20 o                         
  -2   9  16         10.61         38.56        16.65 o                         
  -1   9  16          1.83         19.65        14.19 o                         
   0   9  16         50.47         67.29        19.72 o                         
   1   9  16         18.45         23.95        14.06 o                         
   2   9  16          1.61         11.19        15.15 o                         
  -7   1  17          9.08        -12.65        12.65 o                         
  -6   1  17         57.65         72.08        23.85 o                         
  -5   1  17          5.23         21.91        10.35 o                         
  -4   1  17         36.28         36.01        10.37 o                         
  -3   1  17        176.44        176.11        15.34 o                         
  -2   1  17        417.94        433.49        20.15 o                         
  -1   1  17        533.79        539.75        17.78 o                         
   0   1  17        114.14        114.51         7.88 o                         
   1   1  17        438.95        402.53        12.73 o                         
   2   1  17        184.81        174.94        11.36 o                         
   3   1  17        141.83        129.79        14.97 o                         
   4   1  17        347.27        319.47        30.81 o                         
   5   1  17          0.41         13.30         9.80 o                         
   6   1  17         39.55         35.22        11.68 o                         
  -7   2  17          0.98         12.83        13.84 o                         
  -6   2  17          2.08         -4.40        11.16 o                         
  -5   2  17        114.98        113.68        15.53 o                         
  -4   2  17         95.34        106.75        13.70 o                         
  -3   2  17        148.87        131.98        13.24 o                         
  -2   2  17         84.59         79.37         8.83 o                         
  -1   2  17         55.26         59.33         8.24 o                         
   0   2  17        135.56        157.62         9.29 o                         
   1   2  17          9.35          4.76         5.22 o                         
   2   2  17        119.27        132.42        18.89 o                         
   3   2  17         71.36         66.93         8.38 o                         
   4   2  17         13.33         23.53         9.58 o                         
   5   2  17         70.09         66.32        13.29 o                         
   6   2  17        105.26         99.55        16.75 o                         
  -6   3  17          0.10         -8.95        10.44 o                         
  -5   3  17         71.99         73.38        13.63 o                         
  -4   3  17          8.34          9.75         9.70 o                         
  -3   3  17        125.50        121.68        13.10 o                         
  -2   3  17         78.53         68.91         9.03 o                         
  -1   3  17         11.41         17.70         6.96 o                         
   0   3  17         39.26         34.33         7.20 o                         
   1   3  17          9.36          9.26         5.40 o                         
   2   3  17         19.69         14.47         5.62 o                         
   3   3  17         39.84         46.91         7.80 o                         
   4   3  17          1.39          5.11         5.53 o                         
   5   3  17          0.76          1.37         8.85 o                         
   6   3  17         10.16         20.61        11.35 o                         
  -6   4  17          0.04         -8.11        11.07 o                         
  -5   4  17          2.47         -3.54        11.70 o                         
  -4   4  17          6.78          6.88         9.46 o                         
  -3   4  17         46.87         48.14         9.59 o                         
  -2   4  17         27.80         26.40         8.27 o                         
  -1   4  17        172.51        161.62        11.66 o                         
   0   4  17        179.22        174.83        15.14 o                         
   1   4  17         24.00         19.16         8.18 o                         
   2   4  17         38.30         37.07         7.64 o                         
   3   4  17          4.46          3.95         6.00 o                         
   4   4  17         68.29         82.29        10.50 o                         
   5   4  17          8.49         15.23        10.06 o                         
  -6   5  17          4.94          0.15         5.92 o                         
  -5   5  17         13.63         15.75         6.48 o                         
  -4   5  17          0.14          1.79         5.48 o                         
  -3   5  17         34.18         31.17         9.49 o                         
  -2   5  17          9.50          4.27         6.98 o                         
  -1   5  17        150.07        130.49        14.74 o                         
   0   5  17         43.69         50.17        11.22 o                         
   1   5  17        128.19        124.40        14.85 o                         
   2   5  17          8.01          8.39         6.28 o                         
   3   5  17         83.55         94.33        16.47 o                         
   4   5  17         27.44         32.89         8.24 o                         
   5   5  17          0.14         -3.92         6.36 o                         
  -5   6  17          9.35         10.92         6.36 o                         
  -4   6  17          4.16          5.85         9.17 o                         
  -3   6  17         42.42         36.62         9.50 o                         
  -2   6  17         19.15         33.69         9.59 o                         
  -1   6  17         67.95         56.52        11.97 o                         
   0   6  17          3.59          7.53         9.55 o                         
   1   6  17         16.13         28.93        14.84 o                         
   2   6  17         12.89         32.28        10.13 o                         
   3   6  17         59.68         62.30         9.87 o                         
   4   6  17          0.88         10.44         9.93 o                         
  -4   7  17         13.78         15.59        14.93 o                         
  -3   7  17          0.72         12.07         9.14 o                         
  -2   7  17         10.43         33.10        12.65 o                         
  -1   7  17         16.46         14.32        10.68 o                         
   0   7  17         29.17         28.87        11.67 o                         
   1   7  17          0.81          9.45        11.74 o                         
   2   7  17         55.89         94.80        14.22 o                         
   3   7  17         10.95         14.16         9.91 o                         
   4   7  17         10.25         37.22        27.19 o                         
  -3   8  17         37.48         63.88        15.64 o                         
  -2   8  17         19.70         28.07        12.93 o                         
  -1   8  17         13.85         11.46        10.58 o                         
   0   8  17          3.03         20.53        11.48 o                         
   1   8  17         15.68         16.28        10.28 o                         
   2   8  17         42.98         79.22        16.28 o                         
   3   8  17         12.78          8.73        13.51 o                         
  -1   9  17         91.97        166.65        26.82 o                         
   0   9  17          9.78         22.45        15.15 o                         
   1   9  17         46.38         47.50        17.67 o                         
  -6   0  18         49.77         38.83        20.88 o                         
  -5   0  18         61.75         53.50        19.52 o                         
  -4   0  18        524.52        524.51        34.33 o                         
  -3   0  18        199.25        187.39        22.32 o                         
  -2   0  18        331.36        280.75        23.54 o                         
  -1   0  18       3360.09       3268.31       113.62 o                         
   0   0  18       3728.68       3395.30        83.07 o                         
   1   0  18        853.43        854.91        30.37 o                         
   2   0  18          0.14         -7.44         7.44 o                         
   3   0  18         47.44         56.23        16.58 o                         
   4   0  18        292.40        238.03        29.34 o                         
   5   0  18        126.65        127.89        24.57 o                         
   6   0  18          5.19         14.74        15.97 o                         
  -6   1  18         45.73         46.33        14.67 o                         
  -5   1  18        122.69        123.79        39.78 o                         
  -4   1  18        474.14        493.58        48.90 o                         
  -3   1  18        624.48        575.33        41.18 o                         
  -2   1  18        745.47        688.03        30.20 o                         
  -1   1  18        210.19        224.07        18.99 o                         
   0   1  18         59.01         69.85         7.73 o                         
   1   1  18       1542.13       1444.29        29.39 o                         
   2   1  18       1051.53        939.62        26.10 o                         
   3   1  18        451.85        409.28        22.97 o                         
   4   1  18         16.50         26.03         9.58 o                         
   5   1  18          4.13          6.28         8.95 o                         
   6   1  18          3.65         13.95        10.97 o                         
  -6   2  18        213.93        245.06        22.50 o                         
  -5   2  18        154.44        164.11        28.42 o                         
  -4   2  18          0.45         -2.23         9.50 o                         
  -3   2  18         62.14         40.58        10.64 o                         
  -2   2  18        419.19        376.09        19.76 o                         
  -1   2  18        503.29        441.31        16.75 o                         
   0   2  18        158.08        172.39        13.40 o                         
   1   2  18        171.03        167.14        11.86 o                         
   2   2  18          0.18          3.88         5.07 o                         
   3   2  18        352.46        327.15        15.40 o                         
   4   2  18          0.47         -1.98         7.54 o                         
   5   2  18        216.24        195.05        20.24 o                         
   6   2  18        140.02         81.00        31.73 o                         
  -6   3  18          6.16        -11.37        11.37 o                         
  -5   3  18         18.99         20.26        11.51 o                         
  -4   3  18        309.71        315.97        21.39 o                         
  -3   3  18         95.99         79.79        12.26 o                         
  -2   3  18          0.00          3.35         6.39 o                         
  -1   3  18        120.03        120.45        10.67 o                         
   0   3  18         13.43          9.83         8.04 o                         
   1   3  18        330.63        288.20        24.58 o                         
   2   3  18         18.78         16.22         6.07 o                         
   3   3  18        143.90        129.64        11.67 o                         
   4   3  18         51.17         49.08        15.53 o                         
   5   3  18         39.19         37.11        11.90 o                         
  -6   4  18         19.08         17.02        12.47 o                         
  -5   4  18          0.26         -3.92        10.75 o                         
  -4   4  18         15.29         10.10         9.89 o                         
  -3   4  18         45.90         48.04        19.18 o                         
  -2   4  18         34.00         39.76         8.96 o                         
  -1   4  18        382.28        329.26        19.72 o                         
   0   4  18        188.86        160.83        14.98 o                         
   1   4  18         96.39         60.55        11.16 o                         
   2   4  18          0.02         -0.62         5.63 o                         
   3   4  18         22.26         35.67         8.71 o                         
   4   4  18         10.53         12.70         6.71 o                         
   5   4  18         87.19         79.11        31.36 o                         
  -5   5  18          7.72          7.97         6.27 o                         
  -4   5  18          9.43         13.41         8.36 o                         
  -3   5  18         21.60         12.76         8.58 o                         
  -2   5  18        143.49        134.59        12.58 o                         
  -1   5  18         23.48         37.71        10.62 o                         
   0   5  18          0.12         -6.91        10.20 o                         
   1   5  18        263.61        237.46        22.86 o                         
   2   5  18        129.32        110.15        12.45 o                         
   3   5  18        106.57         95.86        11.44 o                         
   4   5  18          6.96         12.63         7.24 o                         
   5   5  18          0.12          7.08        12.45 o                         
  -5   6  18         12.16         16.62         6.89 o                         
  -4   6  18         50.95         70.70        12.91 o                         
  -3   6  18          0.01          0.14         8.84 o                         
  -2   6  18          0.28          3.50        10.16 o                         
  -1   6  18         11.83         31.51        10.65 o                         
   0   6  18         81.30         55.29        11.83 o                         
   1   6  18          6.99         16.05         9.64 o                         
   2   6  18          0.03         11.53         8.43 o                         
   3   6  18         64.20         62.09        13.46 o                         
   4   6  18         68.75         63.58        11.29 o                         
  -4   7  18          0.96          1.22         9.56 o                         
  -3   7  18          0.13          3.19        10.31 o                         
  -2   7  18         55.86         57.12        14.77 o                         
  -1   7  18          8.97         16.25        11.84 o                         
   0   7  18         11.64         18.52        10.01 o                         
   1   7  18          4.20          5.90         9.98 o                         
   2   7  18         28.74         49.51        12.64 o                         
   3   7  18         34.99         73.09        15.77 o                         
   4   7  18         18.17         92.54        23.07 o                         
  -3   8  18          0.05          3.07        13.78 o                         
  -2   8  18          5.45         19.29        12.62 o                         
  -1   8  18         27.29         63.73        15.17 o                         
   0   8  18         10.82         17.23        11.75 o                         
   1   8  18         42.76         85.51        20.34 o                         
   2   8  18         35.25         36.10        16.45 o                         
  -6   1  19         11.20          5.97        13.82 o                         
  -5   1  19         56.29         53.56        13.91 o                         
  -4   1  19        150.48        167.24        20.30 o                         
  -3   1  19         74.39         89.51        12.67 o                         
  -2   1  19         80.96         86.86        12.17 o                         
  -1   1  19        204.60        203.45        12.25 o                         
   0   1  19         64.23         65.03         6.97 o                         
   1   1  19         57.43         67.55         7.31 o                         
   2   1  19        432.42        397.43        23.66 o                         
   3   1  19         52.88         57.26        11.17 o                         
   4   1  19         90.19         99.44        15.56 o                         
   5   1  19          0.11          2.57         9.36 o                         
  -6   2  19         31.83         41.09        14.82 o                         
  -5   2  19         24.53         25.48        12.69 o                         
  -4   2  19         10.35         27.11        11.77 o                         
  -3   2  19          0.29          6.97         8.89 o                         
  -2   2  19         63.91         55.20        10.66 o                         
  -1   2  19          4.17         11.60         6.79 o                         
   0   2  19        156.45        153.14        11.90 o                         
   1   2  19        122.12        147.67        16.22 o                         
   2   2  19          0.24          8.14         5.30 o                         
   3   2  19         25.97         30.30         8.01 o                         
   4   2  19         56.60         49.62        11.84 o                         
   5   2  19          7.09          7.74         9.54 o                         
  -6   3  19          6.19          2.34        13.00 o                         
  -5   3  19          4.54         -3.06        10.62 o                         
  -4   3  19         11.19         25.77        11.29 o                         
  -3   3  19          0.00         -0.77         9.32 o                         
  -2   3  19         51.63         37.51         8.44 o                         
  -1   3  19         12.56          7.16         7.28 o                         
   0   3  19         64.77         76.22        11.33 o                         
   1   3  19         14.49         17.97         8.65 o                         
   2   3  19         45.58         51.08         8.38 o                         
   3   3  19          3.89          7.01         6.08 o                         
   4   3  19         40.34         33.37        11.21 o                         
   5   3  19         23.29         25.78        11.67 o                         
  -5   4  19         43.02         22.75        19.76 o                         
  -4   4  19         50.86         40.30        25.15 o                         
  -3   4  19          2.65         -3.08        15.15 o                         
  -2   4  19         21.41         17.13         7.94 o                         
  -1   4  19         58.02         77.35        12.18 o                         
   0   4  19        128.25        115.13        14.37 o                         
   1   4  19          4.95          9.21         8.05 o                         
   2   4  19        196.20        167.73        13.12 o                         
   3   4  19          1.11         12.94         8.11 o                         
   4   4  19         23.61         26.89         7.80 o                         
   5   4  19         21.49         24.16        16.24 o                         
  -5   5  19          4.36         16.44         7.19 o                         
  -4   5  19          2.61          0.44        10.71 o                         
  -3   5  19         44.82         45.77        11.40 o                         
  -2   5  19         33.33         28.25         8.88 o                         
  -1   5  19         30.02         33.80        19.38 o                         
   0   5  19         10.23          2.83         8.27 o                         
   1   5  19         16.72         21.57         9.72 o                         
   2   5  19          0.43          9.36         8.45 o                         
   3   5  19          4.97          5.55         9.57 o                         
   4   5  19          0.40          0.75         6.80 o                         
  -4   6  19          1.10         -0.23        10.41 o                         
  -3   6  19         12.72         16.52         9.62 o                         
  -2   6  19         15.59         19.14        11.84 o                         
  -1   6  19          7.43         19.23         9.94 o                         
   0   6  19         59.78         79.03        12.85 o                         
   1   6  19         55.02         54.81        11.54 o                         
   2   6  19          4.25         20.90        10.06 o                         
   3   6  19          1.08          3.52         9.13 o                         
   4   6  19          0.12          4.34         8.53 o                         
  -3   7  19          3.00         11.59        12.92 o                         
  -2   7  19         62.15         90.34        16.38 o                         
  -1   7  19          5.88         34.23        13.48 o                         
   0   7  19         55.76         63.74        19.89 o                         
   1   7  19          1.67         17.10        25.49 o                         
   2   7  19         12.08         21.74        12.39 o                         
   3   7  19          3.10         21.22        14.26 o                         
  -2   8  19         42.37         76.50        18.70 o                         
  -1   8  19         14.52         34.53        16.38 o                         
   0   8  19         50.88         92.67        21.36 o                         
   1   8  19          0.36         20.54        13.24 o                         
  -6   0  20         32.46         31.80        19.65 o                         
  -5   0  20        202.78        181.73        27.64 o                         
  -4   0  20         71.89         60.67        18.90 o                         
  -3   0  20        888.06        775.09        43.33 o                         
  -2   0  20        898.19        844.42        43.95 o                         
  -1   0  20         39.77         48.66        15.01 o                         
   0   0  20         12.58         13.99         7.37 o                         
   1   0  20          1.23          6.11         6.56 o                         
   2   0  20         14.22         13.44        11.06 o                         
   3   0  20         68.37         52.07        15.56 o                         
   4   0  20         87.05         87.21        19.99 o                         
   5   0  20          7.85          5.25        15.29 o                         
  -6   1  20         98.92         98.95        26.07 o                         
  -5   1  20        216.94        224.07        21.26 o                         
  -4   1  20        106.72         97.61        14.46 o                         
  -3   1  20         62.18         42.64        11.87 o                         
  -2   1  20         46.59         42.05        10.88 o                         
  -1   1  20        313.51        306.39        18.36 o                         
   0   1  20         24.17         31.47         7.12 o                         
   1   1  20          0.73          5.49         5.57 o                         
   2   1  20         25.60         33.15         6.97 o                         
   3   1  20         39.19         51.43        11.91 o                         
   4   1  20          2.40         15.61        12.69 o                         
   5   1  20         29.21         35.57        11.54 o                         
  -6   2  20         39.38         24.36        14.68 o                         
  -5   2  20          0.10        -12.20        12.20 o                         
  -4   2  20         96.23         99.25        15.48 o                         
  -3   2  20        245.53        246.02        19.02 o                         
  -2   2  20         13.40         13.34         9.45 o                         
  -1   2  20          0.54          0.91         6.31 o                         
   0   2  20         15.28         17.38         6.69 o                         
   1   2  20        169.74        167.94        12.38 o                         
   2   2  20         15.96         25.32         6.85 o                         
   3   2  20         23.59         14.13        11.26 o                         
   4   2  20        171.40        169.37        18.84 o                         
   5   2  20         39.95         43.29        13.27 o                         
  -5   3  20         75.54         55.31        14.91 o                         
  -4   3  20         40.18         43.88        13.29 o                         
  -3   3  20          0.06         -7.20         9.56 o                         
  -2   3  20         37.99         36.05        11.54 o                         
  -1   3  20        115.81        127.83        11.93 o                         
   0   3  20         37.87         33.71        14.30 o                         
   1   3  20         57.42         69.95        11.24 o                         
   2   3  20         46.55         46.96        10.26 o                         
   3   3  20         33.03         38.27         8.11 o                         
   4   3  20          0.00         13.62         9.61 o                         
   5   3  20          0.16          1.23        14.13 o                         
  -5   4  20         28.86         21.58        12.38 o                         
  -4   4  20          2.50         -9.53        10.96 o                         
  -3   4  20        169.19        161.50        28.35 o                         
  -2   4  20         23.86         29.44        13.84 o                         
  -1   4  20          8.71         23.78        10.03 o                         
   0   4  20          0.99          9.79         8.97 o                         
   1   4  20          1.28         12.34         8.53 o                         
   2   4  20          0.53         17.10         7.73 o                         
   3   4  20          5.59          6.38         6.59 o                         
   4   4  20          6.79         11.78         7.59 o                         
  -4   5  20         69.40         77.72        14.99 o                         
  -3   5  20         22.19         14.11        16.04 o                         
  -2   5  20          0.00         17.65        10.15 o                         
  -1   5  20         72.72         69.76        12.62 o                         
   0   5  20         16.90         22.65         9.97 o                         
   1   5  20         22.18         38.67        10.36 o                         
   2   5  20         31.97         49.41        19.24 o                         
   3   5  20          0.15          3.09         6.77 o                         
   4   5  20         11.77          4.38         8.85 o                         
  -4   6  20          1.89        -11.88        24.81 o                         
  -3   6  20          0.13         -1.09        13.88 o                         
  -2   6  20         36.36         58.68        27.09 o                         
  -1   6  20          2.15         -4.30        12.62 o                         
   0   6  20          5.14         23.44        15.42 o                         
   1   6  20         20.45         33.06        10.82 o                         
   2   6  20         19.42         21.98         9.76 o                         
   3   6  20          0.10         -1.16        10.30 o                         
  -3   7  20          0.03          5.79        11.98 o                         
  -2   7  20          0.00         25.11        12.56 o                         
  -1   7  20         11.68         36.69        12.31 o                         
   0   7  20         22.18         37.05        12.18 o                         
   1   7  20         10.96         35.30        20.03 o                         
   2   7  20          0.08         18.90        14.47 o                         
  -5   1  21          3.52        -11.15        11.15 o                         
  -4   1  21          8.95         -1.65        11.10 o                         
  -3   1  21         98.30         78.31        13.07 o                         
  -2   1  21          0.00         -3.10         9.93 o                         
  -1   1  21          9.13         15.20         9.08 o                         
   0   1  21        275.99        260.61        16.16 o                         
   1   1  21         29.15         28.31         6.78 o                         
   2   1  21        135.33        132.51        21.80 o                         
   3   1  21         21.22         21.55         9.70 o                         
   4   1  21          5.69         13.38         9.47 o                         
   5   1  21         78.37         91.17        23.68 o                         
  -5   2  21          2.89          8.05        20.23 o                         
  -4   2  21          8.65         10.98        11.22 o                         
  -3   2  21          0.86         -0.47        12.93 o                         
  -2   2  21         22.88         20.54        10.07 o                         
  -1   2  21         24.93         18.26        11.70 o                         
   0   2  21          0.54         15.72         8.35 o                         
   1   2  21          3.44         14.80         8.10 o                         
   2   2  21         32.39         28.78         7.09 o                         
   3   2  21         33.09         28.99        10.51 o                         
   4   2  21          9.66         17.55        15.29 o                         
   5   2  21          1.00         16.04        23.48 o                         
  -5   3  21          5.31          5.96        22.66 o                         
  -4   3  21         11.58         -0.21        29.89 o                         
  -3   3  21          1.95        -12.45        12.45 o                         
  -2   3  21         21.06         17.27        10.71 o                         
  -1   3  21         25.53         25.37         8.37 o                         
   0   3  21        149.24        173.05        16.35 o                         
   1   3  21         16.00         18.23        10.58 o                         
   2   3  21         10.40         10.02         6.36 o                         
   3   3  21          5.77         16.06         7.15 o                         
   4   3  21          0.42          5.04        19.52 o                         
  -5   4  21          0.01        -15.01        21.29 o                         
  -4   4  21          1.61         -8.08        11.35 o                         
  -3   4  21          3.46          2.76        13.24 o                         
  -2   4  21         99.34         78.96        12.89 o                         
  -1   4  21         17.41         18.04         9.91 o                         
   0   4  21         14.89          9.78        12.08 o                         
   1   4  21         16.74         28.59        12.97 o                         
   2   4  21         44.80         59.63        11.62 o                         
   3   4  21          9.93          7.29         6.74 o                         
   4   4  21          4.44          0.96        12.69 o                         
  -4   5  21          1.71         11.11        12.01 o                         
  -3   5  21         10.11          2.31        10.31 o                         
  -2   5  21          4.45         26.13        16.41 o                         
  -1   5  21          5.73         28.41        11.23 o                         
   0   5  21          4.02         19.13        19.55 o                         
   1   5  21         25.44         24.59        12.52 o                         
   2   5  21         14.56         27.38        12.28 o                         
   3   5  21         25.69         35.79        11.14 o                         
   4   5  21          2.45         -8.03         8.51 o                         
  -3   6  21          7.38         14.88        15.97 o                         
  -2   6  21         30.99         64.70        14.78 o                         
  -1   6  21          0.08          4.74        12.97 o                         
   0   6  21          3.32          9.43        10.85 o                         
   1   6  21          5.59         44.67        21.97 o                         
   2   6  21         35.30         58.57        12.75 o                         
   3   6  21          0.88         10.30        12.42 o                         
  -2   7  21          0.08         23.55        23.00 o                         
  -1   7  21         25.68         39.49        13.07 o                         
   0   7  21         17.16         33.30        15.15 o                         
   1   7  21          3.51         24.29        15.01 o                         
  -5   0  22          3.45        -13.65        18.43 o                         
  -4   0  22         83.68         76.98        21.22 o                         
  -3   0  22          3.30         -0.41        13.85 o                         
  -2   0  22        106.40        111.37        21.02 o                         
  -1   0  22        240.90        243.21        26.00 o                         
   0   0  22         55.94         83.19        16.04 o                         
   1   0  22        513.15        480.83        33.44 o                         
   2   0  22        270.36        265.80        27.64 o                         
   3   0  22          1.31         10.17        10.99 o                         
   4   0  22          8.56         22.38        15.15 o                         
  -5   1  22          9.77          5.88        13.83 o                         
  -4   1  22          1.32        -10.49        10.49 o                         
  -3   1  22         49.22         44.29        12.34 o                         
  -2   1  22          9.93         13.52        10.95 o                         
  -1   1  22         21.23         18.03         9.98 o                         
   0   1  22          8.85         14.60         8.88 o                         
   1   1  22         26.53         22.40         8.49 o                         
   2   1  22          3.83         20.28        10.20 o                         
   3   1  22        142.95        145.94        16.87 o                         
   4   1  22         51.03         48.10        22.28 o                         
  -5   2  22          1.31        -12.34        12.34 o                         
  -4   2  22         65.66         53.78        13.74 o                         
  -3   2  22          1.85         -5.26        10.24 o                         
  -2   2  22          1.99         -4.04        10.30 o                         
  -1   2  22          0.00         -1.32        10.78 o                         
   0   2  22          5.04          3.16         7.55 o                         
   1   2  22          7.60         17.44         8.63 o                         
   2   2  22         23.58         16.48         7.71 o                         
   3   2  22          7.14         14.44         9.16 o                         
   4   2  22          0.15          2.99         9.55 o                         
  -5   3  22          0.12         -8.08        12.93 o                         
  -4   3  22          5.62         -0.62        12.18 o                         
  -3   3  22          3.57         -4.49        10.86 o                         
  -2   3  22         38.16         25.91        11.70 o                         
  -1   3  22          8.77         10.78        25.32 o                         
   0   3  22          0.01         14.45         8.71 o                         
   1   3  22         22.26         46.93        10.42 o                         
   2   3  22         57.02         84.16        13.24 o                         
   3   3  22         31.47         32.91        10.56 o                         
   4   3  22         48.70         45.86        17.33 o                         
  -4   4  22          0.71         -8.44        11.99 o                         
  -3   4  22          7.84          5.80        11.48 o                         
  -2   4  22          0.37         -9.28         9.55 o                         
  -1   4  22         47.41         77.09        22.32 o                         
   0   4  22          0.20         23.99        18.39 o                         
   1   4  22         47.40         80.04        12.80 o                         
   2   4  22         19.29         28.27        13.55 o                         
   3   4  22         27.54         39.93         9.49 o                         
   4   4  22          2.82          4.09        12.42 o                         
  -3   5  22          0.65         -9.98         9.98 o                         
  -2   5  22          2.27         -3.69        11.12 o                         
  -1   5  22          1.24         16.45         9.81 o                         
   0   5  22          1.00         18.46        10.27 o                         
   1   5  22         27.81         30.78        10.25 o                         
   2   5  22         19.44         41.37        24.87 o                         
   3   5  22         54.79         72.00        17.54 o                         
  -2   6  22          0.71          5.01        20.40 o                         
  -1   6  22          0.03         20.94        24.23 o                         
   0   6  22          3.71         26.11        11.77 o                         
   1   6  22          1.50         14.34         9.75 o                         
   2   6  22          0.00         11.74        12.15 o                         
  -5   1  23         18.77         12.14        14.49 o                         
  -4   1  23          2.89        -14.36        14.36 o                         
  -3   1  23         16.19          8.51        10.48 o                         
  -2   1  23         94.41        108.54        15.42 o                         
  -1   1  23          4.01         -0.44         9.64 o                         
   0   1  23         43.39         39.03        12.53 o                         
   1   1  23         32.65         43.44        13.38 o                         
   2   1  23         21.42         33.08        10.16 o                         
   3   1  23         28.28         36.91        10.89 o                         
   4   1  23         17.87         19.14        10.64 o                         
  -4   2  23          0.72         -9.58        15.01 o                         
  -3   2  23          8.89          5.24        11.16 o                         
  -2   2  23          0.28         -7.25        16.28 o                         
  -1   2  23          0.12          2.15         9.65 o                         
   0   2  23         24.84         36.85        10.08 o                         
   1   2  23          1.88         10.63         8.48 o                         
   2   2  23          3.98         -0.27        11.33 o                         
   3   2  23          0.02         20.02         9.91 o                         
   4   2  23        114.21        116.69        23.61 o                         
  -4   3  23          0.13         -9.50        11.75 o                         
  -3   3  23          9.06         -2.88        11.18 o                         
  -2   3  23         19.33         30.02        11.30 o                         
  -1   3  23         30.15         53.57        16.86 o                         
   0   3  23          1.47         27.23        14.23 o                         
   1   3  23          5.33         16.90        11.19 o                         
   2   3  23         19.10         30.61         9.49 o                         
   3   3  23         36.62         41.33        11.77 o                         
   4   3  23         14.20          4.85        15.83 o                         
  -3   4  23         42.79         10.68        24.23 o                         
  -2   4  23         19.94         49.34        16.86 o                         
  -1   4  23          0.53         16.48        10.07 o                         
   0   4  23         15.99         33.43        10.71 o                         
   1   4  23          0.21         16.14         8.74 o                         
   2   4  23         46.76         60.99        11.97 o                         
   3   4  23          0.00          6.48        10.99 o                         
  -3   5  23          4.72          7.65        12.17 o                         
  -2   5  23         13.84         43.74        16.45 o                         
  -1   5  23         10.90          7.65        10.16 o                         
   0   5  23          1.81         38.07        11.36 o                         
   1   5  23         12.38         34.13        16.24 o                         
   2   5  23          0.07         13.58        12.15 o                         
  -1   6  23         15.88         45.26        12.67 o                         
   0   6  23         91.42        117.50        46.85 o                         
   1   6  23          5.03         11.87        12.28 o                         
  -4   0  24         32.10         17.20        20.47 o                         
  -3   0  24         84.35         67.35        21.56 o                         
  -2   0  24         52.99         68.17        19.72 o                         
  -1   0  24        197.13        188.42        24.77 o                         
   0   0  24        187.21        216.80        23.95 o                         
   2   0  24          0.90          1.09         9.69 o                         
   3   0  24          0.61          2.46        10.85 o                         
  -4   1  24          3.71        -12.19        12.19 o                         
  -3   1  24          3.14         16.03        16.45 o                         
  -2   1  24         13.53         24.22        11.88 o                         
  -1   1  24         25.21         10.65        10.30 o                         
   0   1  24         25.48         27.09        12.76 o                         
   1   1  24         26.14         25.51         9.36 o                         
   2   1  24         30.99         54.84        12.06 o                         
   3   1  24         76.42         91.98        15.37 o                         
  -4   2  24          3.59          1.58        14.81 o                         
  -3   2  24          0.62         -6.50        13.17 o                         
  -2   2  24          6.50         10.67        11.62 o                         
  -1   2  24          0.09         -6.10        11.17 o                         
   0   2  24          7.85         18.08        12.01 o                         
   1   2  24          5.78         18.27        10.17 o                         
   2   2  24         21.30         43.33        17.06 o                         
   3   2  24          4.56         12.46         9.19 o                         
  -3   3  24          0.90        -10.12        11.94 o                         
  -2   3  24         35.45         29.75        12.48 o                         
  -1   3  24         46.22         84.55        19.59 o                         
   0   3  24         75.83        121.08        29.38 o                         
   1   3  24          1.16          9.61         8.90 o                         
   2   3  24         60.78         83.46        13.28 o                         
  -3   4  24         47.54         36.22        13.60 o                         
  -2   4  24         13.41         33.30        14.67 o                         
  -1   4  24         44.47         55.69        16.58 o                         
   0   4  24          0.09         32.97        13.27 o                         
   1   4  24         43.30         70.22        12.79 o                         
   2   4  24          0.16          9.28        12.73 o                         
  -1   5  24         41.14         55.98        18.56 o                         
   0   5  24         25.97         61.08        31.66 o                         
   1   5  24         45.58         57.60        16.65 o                         
  -3   1  25         11.76         21.58        13.29 o                         
  -2   1  25          8.63         13.08        17.44 o                         
  -1   1  25          0.75         -9.53         9.53 o                         
   0   1  25         43.92         55.69        16.51 o                         
   2   1  25          0.09          5.80        11.81 o                         
   3   1  25          8.82         13.08        10.46 o                         
  -3   2  25         26.03         32.23        12.85 o                         
  -2   2  25          2.25          3.31        12.86 o                         
  -1   2  25         42.73         73.16        19.59 o                         
   0   2  25         26.70         35.55        15.22 o                         
   1   2  25         32.43         60.15        11.74 o                         
   2   2  25        210.23        258.09        32.89 o                         
   3   2  25         14.63         31.66        22.66 o                         
  -2   3  25         10.01         35.62        17.74 o                         
  -1   3  25         29.06         26.41        16.51 o                         
   0   3  25        157.51        139.08        21.36 o                         
   1   3  25         33.12         49.90        11.65 o                         
   2   3  25          2.29         25.63        11.26 o                         
  -1   4  25         16.50         20.34        13.99 o                         
   0   4  25          0.86         29.74        10.44 o                         
   1   4  25         40.39         75.39        13.07 o                         
  -2   0  26          0.52          1.91        16.04 o                         
  -1   0  26        147.70        199.68        26.61 o                         
  -2   1  26         18.04         33.79        12.82 o                         
  -1   1  26          6.33          7.04        11.11 o                         
   0   1  26          1.15         19.65        14.13 o                         
   2   1  26         16.01         48.11        16.31 o                         
  -2   2  26          1.62        -10.79        10.79 o                         
  -1   2  26         32.76         39.38        16.04 o                         
   0   2  26         37.16         57.05        17.33 o                         
   1   2  26          1.46         17.20        13.58 o                         
   2   2  26         25.62         46.95        17.54 o                         
  -1   3  26          0.23          2.32        12.49 o                         
   0   3  26         58.04         68.86        17.88 o                         
   1   3  26          1.49         23.87        18.70 o                         
   0   1  27          7.15         24.64        14.67 o                         
                                                                                
